# Supplementary material for: Characterizing genetic variation on the Z chromosome in Schistosoma japonicum reveals host-parasite co-evolution
Source: Parasit Vectors. 2024 May 8;17:207. doi: 10.1186/s13071-024-06250-4 (PMC11080191; doi:10.1186/s13071-024-06250-4)
Supplement: Supplementary file 2 — Additional file 2: Table S1 to S11. [file 13071_2024_6250_MOESM2_ESM.xls]

## Sheet: TableS1. Sequence divergence
Table S1.Faster-Z evolution in S. japonicum. Mean values are given.Related to Fig 1.
	S. japonicum vs S. haematobium		S. japonicum vs S. mansoni
chromosomes	Z chromosome	Automosomes	Z chromosome	Automosomes
KaKs	0.1303(±0.0854)	0.1237 (±0.0800)	0.1306 (±0.0903)	0.1206 (±0.0827)
p-value	0.02006		0.0003328

## Sheet: TableS2.Adaptive evolution rate
Table S2. Adaptive substitutions rate (α) across the genomes of S. japonicum using S. mansoni as outgroup. Median values are given. Related to Fig 1.
	Z chromosome	Automosomes	p-value
AlL Samples	0.1990 (±1.6553)	-0.0278 (±3.2508)	9.486e-10
PH	0.2872 (±1.1967)	0.1538 (±2.5091)	0.05004
C_M	0.1617 (±2.0405)	-0.1671 (±3.3067)	2.721e-06
C_L	0.1538 (±1.6100)	-0.1250 (±4.1966)	7.742e-05
TW	0.2604 (±1.6879)	0.1000 (±2.1898)	0.4675
IN	0.2371 (±1.4648)	-0.0313 (±3.3991)	0.001747

## Sheet: Table S3.  Nucleotide Diversity
Table S3. Nucleotide Diversity of Autosome and the Z chromosome in five S. japonicum sub-populations. Mean values are given. Related to Fig 1.
	Z chromosome	Automosomes	p-value
PH	0.0006 (±0.0012)	0.0008 (±0.0014)	0.0002235
C-M	0.0028 (±0.0027)	0.0044 (±0.0029)	< 2.2e-16
C-L	0.0031 (±0.0027)	0.0046 (±0.0029)	< 2.2e-16
TW	0.0008 (±0.0015)	0.0009 (±0.0015)	< 2.2e-16
IN	0.0016 (±0.0019)	0.0024 (±0.0023)	< 2.2e-16

## Sheet: Table S4
Table S4. GO enrichment of the genes on the Z chromosome of S. japonicum
ID	Description	pvalue	geneID	Count	Category
GO:0010613	positive regulation of cardiac muscle hypertrophy	1.88794e-05	Sjc_0002349/Sjc_0002455/Sjc_0002621/Sjc_0002622/Sjc_0002623/Sjc_0002660/Sjc_0003013/Sjc_0003037/Sjc_0003038/Sjc_0003070/Sjc_0003512/Sjc_0003672/Sjc_0003768/Sjc_0003769/Sjc_0004314	15	BP
GO:0014742	positive regulation of muscle hypertrophy	1.88794e-05	Sjc_0002349/Sjc_0002455/Sjc_0002621/Sjc_0002622/Sjc_0002623/Sjc_0002660/Sjc_0003013/Sjc_0003037/Sjc_0003038/Sjc_0003070/Sjc_0003512/Sjc_0003672/Sjc_0003768/Sjc_0003769/Sjc_0004314	15	BP
GO:0006282	regulation of DNA repair	2.23612e-05	Sjc_0002339/Sjc_0002349/Sjc_0002574/Sjc_0002680/Sjc_0002796/Sjc_0002835/Sjc_0002934/Sjc_0002935/Sjc_0002942/Sjc_0002982/Sjc_0003013/Sjc_0003037/Sjc_0003038/Sjc_0003149/Sjc_0003166/Sjc_0003167/Sjc_0003255/Sjc_0003304/Sjc_0003305/Sjc_0003306/Sjc_0003307/Sjc_0003436/Sjc_0003459/Sjc_0003460/Sjc_0003512/Sjc_0003571/Sjc_0003610/Sjc_0003672/Sjc_0003821/Sjc_0003935	30	BP
GO:0060416	response to growth hormone	4.15428e-05	Sjc_0002597/Sjc_0002621/Sjc_0002622/Sjc_0002623/Sjc_0002992/Sjc_0003071/Sjc_0003079/Sjc_0003230/Sjc_0003470/Sjc_0003916/Sjc_0004117/Sjc_0004118	12	BP
GO:0051052	regulation of DNA metabolic process	8.24267e-05	Sjc_0002339/Sjc_0002349/Sjc_0002360/Sjc_0002441/Sjc_0002566/Sjc_0002568/Sjc_0002574/Sjc_0002607/Sjc_0002621/Sjc_0002622/Sjc_0002623/Sjc_0002680/Sjc_0002736/Sjc_0002757/Sjc_0002783/Sjc_0002796/Sjc_0002817/Sjc_0002835/Sjc_0002848/Sjc_0002893/Sjc_0002934/Sjc_0002935/Sjc_0002942/Sjc_0002953/Sjc_0002976/Sjc_0002979/Sjc_0002982/Sjc_0003013/Sjc_0003037/Sjc_0003038/Sjc_0003128/Sjc_0003149/Sjc_0003166/Sjc…	77	BP
GO:0070372	regulation of ERK1 and ERK2 cascade	0.000138293	Sjc_0002553/Sjc_0002621/Sjc_0002622/Sjc_0002623/Sjc_0002792/Sjc_0002934/Sjc_0002935/Sjc_0003037/Sjc_0003038/Sjc_0003070/Sjc_0003071/Sjc_0003073/Sjc_0003074/Sjc_0003079/Sjc_0003096/Sjc_0003230/Sjc_0003304/Sjc_0003305/Sjc_0003306/Sjc_0003367/Sjc_0003371/Sjc_0003372/Sjc_0003426/Sjc_0003512/Sjc_0003647/Sjc_0003722/Sjc_0003744/Sjc_0003882/Sjc_0003886/Sjc_0004168/Sjc_0004314/Sjc_0004339/Sjc_0004376/Sjc…	35	BP
GO:0045739	positive regulation of DNA repair	0.000160491	Sjc_0002680/Sjc_0002796/Sjc_0002835/Sjc_0002934/Sjc_0002935/Sjc_0003037/Sjc_0003038/Sjc_0003255/Sjc_0003304/Sjc_0003305/Sjc_0003306/Sjc_0003307/Sjc_0003459/Sjc_0003460/Sjc_0003512/Sjc_0003571/Sjc_0003610/Sjc_0003672/Sjc_0003935	19	BP
GO:0048592	eye morphogenesis	0.000183496	Sjc_0002328/Sjc_0002339/Sjc_0002396/Sjc_0002426/Sjc_0002468/Sjc_0002503/Sjc_0002541/Sjc_0002542/Sjc_0002543/Sjc_0002586/Sjc_0002613/Sjc_0002615/Sjc_0002619/Sjc_0002624/Sjc_0002645/Sjc_0002665/Sjc_0002680/Sjc_0002729/Sjc_0002853/Sjc_0002877/Sjc_0002886/Sjc_0002934/Sjc_0002935/Sjc_0002938/Sjc_0002969/Sjc_0003059/Sjc_0003073/Sjc_0003074/Sjc_0003091/Sjc_0003148/Sjc_0003184/Sjc_0003197/Sjc_0003274/Sjc…	85	BP
GO:0048660	regulation of smooth muscle cell proliferation	0.000197583	Sjc_0002388/Sjc_0002428/Sjc_0002621/Sjc_0002622/Sjc_0002623/Sjc_0002792/Sjc_0002934/Sjc_0002935/Sjc_0003037/Sjc_0003038/Sjc_0003070/Sjc_0003304/Sjc_0003305/Sjc_0003306/Sjc_0003380/Sjc_0003491/Sjc_0003512/Sjc_0003654/Sjc_0003666/Sjc_0003867/Sjc_0003940/Sjc_0003941/Sjc_0003942/Sjc_0003982/Sjc_0004394	25	BP
GO:0051054	positive regulation of DNA metabolic process	0.000213081	Sjc_0002441/Sjc_0002566/Sjc_0002621/Sjc_0002622/Sjc_0002623/Sjc_0002680/Sjc_0002757/Sjc_0002783/Sjc_0002796/Sjc_0002817/Sjc_0002835/Sjc_0002848/Sjc_0002934/Sjc_0002935/Sjc_0002976/Sjc_0002979/Sjc_0002982/Sjc_0003037/Sjc_0003038/Sjc_0003231/Sjc_0003255/Sjc_0003283/Sjc_0003304/Sjc_0003305/Sjc_0003306/Sjc_0003307/Sjc_0003334/Sjc_0003409/Sjc_0003410/Sjc_0003459/Sjc_0003460/Sjc_0003512/Sjc_0003571/Sjc…	46	BP
GO:0070371	ERK1 and ERK2 cascade	0.000238652	Sjc_0002553/Sjc_0002621/Sjc_0002622/Sjc_0002623/Sjc_0002792/Sjc_0002934/Sjc_0002935/Sjc_0003037/Sjc_0003038/Sjc_0003070/Sjc_0003071/Sjc_0003073/Sjc_0003074/Sjc_0003079/Sjc_0003096/Sjc_0003230/Sjc_0003304/Sjc_0003305/Sjc_0003306/Sjc_0003367/Sjc_0003371/Sjc_0003372/Sjc_0003426/Sjc_0003512/Sjc_0003647/Sjc_0003722/Sjc_0003744/Sjc_0003882/Sjc_0003886/Sjc_0004168/Sjc_0004314/Sjc_0004339/Sjc_0004376/Sjc…	35	BP
GO:0048659	smooth muscle cell proliferation	0.000279827	Sjc_0002388/Sjc_0002428/Sjc_0002621/Sjc_0002622/Sjc_0002623/Sjc_0002792/Sjc_0002934/Sjc_0002935/Sjc_0003037/Sjc_0003038/Sjc_0003070/Sjc_0003304/Sjc_0003305/Sjc_0003306/Sjc_0003380/Sjc_0003491/Sjc_0003512/Sjc_0003654/Sjc_0003666/Sjc_0003867/Sjc_0003940/Sjc_0003941/Sjc_0003942/Sjc_0003982/Sjc_0004394	25	BP
GO:2001022	positive regulation of response to DNA damage stimulus	0.000283439	Sjc_0002680/Sjc_0002796/Sjc_0002835/Sjc_0002934/Sjc_0002935/Sjc_0003037/Sjc_0003038/Sjc_0003255/Sjc_0003304/Sjc_0003305/Sjc_0003306/Sjc_0003307/Sjc_0003409/Sjc_0003410/Sjc_0003459/Sjc_0003460/Sjc_0003512/Sjc_0003571/Sjc_0003610/Sjc_0003672/Sjc_0003935/Sjc_0003944/Sjc_0003948/Sjc_0004202	24	BP
GO:0097006	regulation of plasma lipoprotein particle levels	0.000561077	Sjc_0002655/Sjc_0002656/Sjc_0002657/Sjc_0002709/Sjc_0002710/Sjc_0002842/Sjc_0002846/Sjc_0003071/Sjc_0003079/Sjc_0003223/Sjc_0003340/Sjc_0003341/Sjc_0003375/Sjc_0003739/Sjc_0003883/Sjc_0004259/Sjc_0004334/Sjc_0004336	18	BP
GO:0048661	positive regulation of smooth muscle cell proliferation	0.000588011	Sjc_0002621/Sjc_0002622/Sjc_0002623/Sjc_0002792/Sjc_0002934/Sjc_0002935/Sjc_0003037/Sjc_0003038/Sjc_0003070/Sjc_0003304/Sjc_0003305/Sjc_0003306/Sjc_0003491/Sjc_0003512/Sjc_0003654/Sjc_0003867/Sjc_0003940/Sjc_0003941/Sjc_0003942/Sjc_0003982	20	BP
GO:0034105	positive regulation of tissue remodeling	0.000635194	Sjc_0002628/Sjc_0002660/Sjc_0002890/Sjc_0002934/Sjc_0002935/Sjc_0003037/Sjc_0003038/Sjc_0003304/Sjc_0003305/Sjc_0003306/Sjc_0003334/Sjc_0003512/Sjc_0003768/Sjc_0003769	14	BP
GO:0070816	phosphorylation of RNA polymerase II C-terminal domain	0.000659461	Sjc_0002349/Sjc_0003013/Sjc_0003150/Sjc_0003287/Sjc_0003564/Sjc_0003565/Sjc_0003732/Sjc_0003822	8	BP
GO:0001654	eye development	0.000697303	Sjc_0002328/Sjc_0002339/Sjc_0002376/Sjc_0002383/Sjc_0002396/Sjc_0002398/Sjc_0002399/Sjc_0002426/Sjc_0002468/Sjc_0002492/Sjc_0002503/Sjc_0002541/Sjc_0002542/Sjc_0002543/Sjc_0002586/Sjc_0002601/Sjc_0002613/Sjc_0002615/Sjc_0002619/Sjc_0002624/Sjc_0002645/Sjc_0002665/Sjc_0002680/Sjc_0002729/Sjc_0002774/Sjc_0002803/Sjc_0002853/Sjc_0002877/Sjc_0002886/Sjc_0002901/Sjc_0002934/Sjc_0002935/Sjc_0002938/Sjc…	115	BP
GO:0150063	visual system development	0.000697303	Sjc_0002328/Sjc_0002339/Sjc_0002376/Sjc_0002383/Sjc_0002396/Sjc_0002398/Sjc_0002399/Sjc_0002426/Sjc_0002468/Sjc_0002492/Sjc_0002503/Sjc_0002541/Sjc_0002542/Sjc_0002543/Sjc_0002586/Sjc_0002601/Sjc_0002613/Sjc_0002615/Sjc_0002619/Sjc_0002624/Sjc_0002645/Sjc_0002665/Sjc_0002680/Sjc_0002729/Sjc_0002774/Sjc_0002803/Sjc_0002853/Sjc_0002877/Sjc_0002886/Sjc_0002901/Sjc_0002934/Sjc_0002935/Sjc_0002938/Sjc…	115	BP
GO:0030808	regulation of nucleotide biosynthetic process	0.000714815	Sjc_0002315/Sjc_0002383/Sjc_0002490/Sjc_0002491/Sjc_0002596/Sjc_0003025/Sjc_0003515/Sjc_0003673/Sjc_0003778/Sjc_0003933/Sjc_0003935/Sjc_0003944/Sjc_0004339/Sjc_0004365/Sjc_0004376	15	BP
GO:1900371	regulation of purine nucleotide biosynthetic process	0.000714815	Sjc_0002315/Sjc_0002383/Sjc_0002490/Sjc_0002491/Sjc_0002596/Sjc_0003025/Sjc_0003515/Sjc_0003673/Sjc_0003778/Sjc_0003933/Sjc_0003935/Sjc_0003944/Sjc_0004339/Sjc_0004365/Sjc_0004376	15	BP
GO:0046530	photoreceptor cell differentiation	0.00079054	Sjc_0002396/Sjc_0002492/Sjc_0002503/Sjc_0002619/Sjc_0002624/Sjc_0002665/Sjc_0002680/Sjc_0002877/Sjc_0002886/Sjc_0002934/Sjc_0002935/Sjc_0003059/Sjc_0003073/Sjc_0003074/Sjc_0003091/Sjc_0003148/Sjc_0003274/Sjc_0003304/Sjc_0003305/Sjc_0003306/Sjc_0003321/Sjc_0003349/Sjc_0003371/Sjc_0003372/Sjc_0003426/Sjc_0003428/Sjc_0003445/Sjc_0003491/Sjc_0003513/Sjc_0003519/Sjc_0003520/Sjc_0003590/Sjc_0003645/Sjc…	53	BP
GO:0090596	sensory organ morphogenesis	0.000880396	Sjc_0002328/Sjc_0002339/Sjc_0002396/Sjc_0002426/Sjc_0002468/Sjc_0002503/Sjc_0002541/Sjc_0002542/Sjc_0002543/Sjc_0002586/Sjc_0002613/Sjc_0002615/Sjc_0002619/Sjc_0002624/Sjc_0002645/Sjc_0002665/Sjc_0002680/Sjc_0002729/Sjc_0002853/Sjc_0002877/Sjc_0002886/Sjc_0002934/Sjc_0002935/Sjc_0002938/Sjc_0002969/Sjc_0003059/Sjc_0003073/Sjc_0003074/Sjc_0003091/Sjc_0003148/Sjc_0003184/Sjc_0003197/Sjc_0003274/Sjc…	87	BP
GO:0001751	compound eye photoreceptor cell differentiation	0.000948989	Sjc_0002396/Sjc_0002619/Sjc_0002624/Sjc_0002680/Sjc_0002886/Sjc_0002934/Sjc_0002935/Sjc_0003073/Sjc_0003074/Sjc_0003091/Sjc_0003274/Sjc_0003304/Sjc_0003305/Sjc_0003306/Sjc_0003321/Sjc_0003349/Sjc_0003426/Sjc_0003428/Sjc_0003491/Sjc_0003519/Sjc_0003520/Sjc_0003590/Sjc_0003645/Sjc_0003665/Sjc_0003738/Sjc_0003767/Sjc_0003882/Sjc_0003892/Sjc_0003937/Sjc_0003938/Sjc_0004008/Sjc_0004026/Sjc_0004035/Sjc…	36	BP
GO:0001745	compound eye morphogenesis	0.00101974	Sjc_0002396/Sjc_0002426/Sjc_0002541/Sjc_0002542/Sjc_0002543/Sjc_0002613/Sjc_0002615/Sjc_0002619/Sjc_0002624/Sjc_0002645/Sjc_0002680/Sjc_0002729/Sjc_0002853/Sjc_0002886/Sjc_0002934/Sjc_0002935/Sjc_0002938/Sjc_0002969/Sjc_0003073/Sjc_0003074/Sjc_0003091/Sjc_0003274/Sjc_0003304/Sjc_0003305/Sjc_0003306/Sjc_0003321/Sjc_0003349/Sjc_0003369/Sjc_0003371/Sjc_0003372/Sjc_0003426/Sjc_0003428/Sjc_0003439/Sjc…	59	BP
GO:0000959	mitochondrial RNA metabolic process	0.00112793	Sjc_0002490/Sjc_0002491/Sjc_0002725/Sjc_0002726/Sjc_0002988/Sjc_0003008/Sjc_0003009/Sjc_0003276/Sjc_0003443/Sjc_0003475/Sjc_0003695/Sjc_0003696/Sjc_0003860/Sjc_0004181/Sjc_0004428	15	BP
GO:1901568	fatty acid derivative metabolic process	0.00112793	Sjc_0002346/Sjc_0002485/Sjc_0002486/Sjc_0002597/Sjc_0002700/Sjc_0002773/Sjc_0003049/Sjc_0003053/Sjc_0003340/Sjc_0003341/Sjc_0003386/Sjc_0003672/Sjc_0003986/Sjc_0003987/Sjc_0004128	15	BP
GO:1902930	regulation of alcohol biosynthetic process	0.00112793	Sjc_0002346/Sjc_0002490/Sjc_0002491/Sjc_0002597/Sjc_0002621/Sjc_0002622/Sjc_0002623/Sjc_0002758/Sjc_0002792/Sjc_0002890/Sjc_0003112/Sjc_0003510/Sjc_0003666/Sjc_0003882/Sjc_0004079	15	BP
GO:0034377	plasma lipoprotein particle assembly	0.0011513	Sjc_0002655/Sjc_0002656/Sjc_0002657/Sjc_0002709/Sjc_0002710/Sjc_0002842/Sjc_0002846/Sjc_0003340/Sjc_0003341	9	BP
GO:0048880	sensory system development	0.00119672	Sjc_0002328/Sjc_0002339/Sjc_0002376/Sjc_0002383/Sjc_0002396/Sjc_0002398/Sjc_0002399/Sjc_0002426/Sjc_0002468/Sjc_0002492/Sjc_0002503/Sjc_0002541/Sjc_0002542/Sjc_0002543/Sjc_0002586/Sjc_0002601/Sjc_0002613/Sjc_0002615/Sjc_0002619/Sjc_0002624/Sjc_0002645/Sjc_0002665/Sjc_0002680/Sjc_0002729/Sjc_0002774/Sjc_0002803/Sjc_0002853/Sjc_0002877/Sjc_0002886/Sjc_0002901/Sjc_0002934/Sjc_0002935/Sjc_0002938/Sjc…	116	BP
GO:0042059	negative regulation of epidermal growth factor receptor signaling pathway	0.00131151	Sjc_0002360/Sjc_0002561/Sjc_0002621/Sjc_0002622/Sjc_0002623/Sjc_0002718/Sjc_0002803/Sjc_0002934/Sjc_0002935/Sjc_0002978/Sjc_0003230/Sjc_0003304/Sjc_0003305/Sjc_0003306/Sjc_0003406/Sjc_0003677/Sjc_0003868/Sjc_0004021/Sjc_0004042/Sjc_0004060/Sjc_0004295/Sjc_0004316/Sjc_0004317/Sjc_0004419/Sjc_0004420	25	BP
GO:0006119	oxidative phosphorylation	0.00139965	Sjc_0002383/Sjc_0002405/Sjc_0002412/Sjc_0002495/Sjc_0002566/Sjc_0002607/Sjc_0002632/Sjc_0002845/Sjc_0002988/Sjc_0003043/Sjc_0003094/Sjc_0003096/Sjc_0003139/Sjc_0003177/Sjc_0003280/Sjc_0003281/Sjc_0003314/Sjc_0003419/Sjc_0003423/Sjc_0003433/Sjc_0003476/Sjc_0003515/Sjc_0003533/Sjc_0003601/Sjc_0003604/Sjc_0003765/Sjc_0003792/Sjc_0003862/Sjc_0003944/Sjc_0003974/Sjc_0003975/Sjc_0004116/Sjc_0004159/Sjc…	34	BP
GO:0032355	response to estradiol	0.00140405	Sjc_0002607/Sjc_0002621/Sjc_0002622/Sjc_0002623/Sjc_0002645/Sjc_0002665/Sjc_0002746/Sjc_0002783/Sjc_0002791/Sjc_0002890/Sjc_0002934/Sjc_0002935/Sjc_0002982/Sjc_0003037/Sjc_0003038/Sjc_0003071/Sjc_0003079/Sjc_0003181/Sjc_0003304/Sjc_0003305/Sjc_0003306/Sjc_0003380/Sjc_0003512/Sjc_0003687/Sjc_0003826/Sjc_0004026/Sjc_0004110/Sjc_0004373	28	BP
GO:0032429	regulation of phospholipase A2 activity	0.0015968	Sjc_0002485/Sjc_0002486/Sjc_0002883/Sjc_0002934/Sjc_0002935/Sjc_0003070/Sjc_0003304/Sjc_0003305/Sjc_0003306/Sjc_0003386	10	BP
GO:0048563	post-embryonic animal organ morphogenesis	0.00167826	Sjc_0002339/Sjc_0002376/Sjc_0002396/Sjc_0002437/Sjc_0002462/Sjc_0002553/Sjc_0002625/Sjc_0002633/Sjc_0002655/Sjc_0002656/Sjc_0002657/Sjc_0002680/Sjc_0002729/Sjc_0002769/Sjc_0002784/Sjc_0002847/Sjc_0002848/Sjc_0002884/Sjc_0002886/Sjc_0002934/Sjc_0002935/Sjc_0002983/Sjc_0003003/Sjc_0003091/Sjc_0003116/Sjc_0003119/Sjc_0003145/Sjc_0003175/Sjc_0003239/Sjc_0003254/Sjc_0003304/Sjc_0003305/Sjc_0003306/Sjc…	69	BP
GO:1901185	negative regulation of ERBB signaling pathway	0.00172492	Sjc_0002360/Sjc_0002561/Sjc_0002621/Sjc_0002622/Sjc_0002623/Sjc_0002718/Sjc_0002803/Sjc_0002934/Sjc_0002935/Sjc_0002978/Sjc_0003230/Sjc_0003304/Sjc_0003305/Sjc_0003306/Sjc_0003406/Sjc_0003677/Sjc_0003868/Sjc_0004021/Sjc_0004042/Sjc_0004060/Sjc_0004295/Sjc_0004316/Sjc_0004317/Sjc_0004419/Sjc_0004420	25	BP
GO:0045471	response to ethanol	0.00203262	Sjc_0002356/Sjc_0002376/Sjc_0002388/Sjc_0002433/Sjc_0002483/Sjc_0002490/Sjc_0002491/Sjc_0002560/Sjc_0002597/Sjc_0002621/Sjc_0002622/Sjc_0002623/Sjc_0002665/Sjc_0002676/Sjc_0002791/Sjc_0002792/Sjc_0002794/Sjc_0002934/Sjc_0002935/Sjc_0003037/Sjc_0003038/Sjc_0003160/Sjc_0003161/Sjc_0003304/Sjc_0003305/Sjc_0003306/Sjc_0003380/Sjc_0003470/Sjc_0003512/Sjc_0003528/Sjc_0003672/Sjc_0003826/Sjc_0003868/Sjc…	41	BP
GO:0035285	appendage segmentation	0.0021123	Sjc_0002437/Sjc_0002848/Sjc_0002983/Sjc_0003406/Sjc_0003732/Sjc_0003767/Sjc_0004026	7	BP
GO:0036011	imaginal disc-derived leg segmentation	0.0021123	Sjc_0002437/Sjc_0002848/Sjc_0002983/Sjc_0003406/Sjc_0003732/Sjc_0003767/Sjc_0004026	7	BP
GO:0046011	regulation of oskar mRNA translation	0.0021123	Sjc_0002420/Sjc_0002421/Sjc_0002884/Sjc_0003554/Sjc_0003905/Sjc_0004218/Sjc_0004313	7	BP
GO:2000114	regulation of establishment of cell polarity	0.00222443	Sjc_0002621/Sjc_0002622/Sjc_0002623/Sjc_0002666/Sjc_0002794/Sjc_0003084/Sjc_0003175/Sjc_0003433/Sjc_0003681/Sjc_0003767/Sjc_0003768/Sjc_0003769	12	BP
GO:2001169	regulation of ATP biosynthetic process	0.00222443	Sjc_0002315/Sjc_0002383/Sjc_0002490/Sjc_0002491/Sjc_0003515/Sjc_0003673/Sjc_0003778/Sjc_0003935/Sjc_0003944/Sjc_0004339/Sjc_0004365/Sjc_0004376	12	BP
GO:0006607	NLS-bearing protein import into nucleus	0.00229158	Sjc_0003221/Sjc_0003222/Sjc_0003224/Sjc_0003561/Sjc_0003835/Sjc_0003846/Sjc_0004040/Sjc_0004042/Sjc_0004228	9	BP
GO:0071827	plasma lipoprotein particle organization	0.00229158	Sjc_0002655/Sjc_0002656/Sjc_0002657/Sjc_0002709/Sjc_0002710/Sjc_0002842/Sjc_0002846/Sjc_0003340/Sjc_0003341	9	BP
GO:0007560	imaginal disc morphogenesis	0.00230991	Sjc_0002339/Sjc_0002376/Sjc_0002396/Sjc_0002437/Sjc_0002462/Sjc_0002553/Sjc_0002625/Sjc_0002633/Sjc_0002655/Sjc_0002656/Sjc_0002657/Sjc_0002680/Sjc_0002729/Sjc_0002769/Sjc_0002784/Sjc_0002847/Sjc_0002848/Sjc_0002884/Sjc_0002886/Sjc_0002934/Sjc_0002935/Sjc_0002983/Sjc_0003003/Sjc_0003116/Sjc_0003119/Sjc_0003145/Sjc_0003175/Sjc_0003239/Sjc_0003254/Sjc_0003304/Sjc_0003305/Sjc_0003306/Sjc_0003365/Sjc…	67	BP
GO:0001754	eye photoreceptor cell differentiation	0.00236542	Sjc_0002396/Sjc_0002503/Sjc_0002619/Sjc_0002624/Sjc_0002665/Sjc_0002680/Sjc_0002877/Sjc_0002886/Sjc_0002934/Sjc_0002935/Sjc_0003059/Sjc_0003073/Sjc_0003074/Sjc_0003091/Sjc_0003148/Sjc_0003274/Sjc_0003304/Sjc_0003305/Sjc_0003306/Sjc_0003321/Sjc_0003349/Sjc_0003426/Sjc_0003428/Sjc_0003491/Sjc_0003513/Sjc_0003519/Sjc_0003520/Sjc_0003590/Sjc_0003645/Sjc_0003665/Sjc_0003738/Sjc_0003767/Sjc_0003775/Sjc…	45	BP
GO:0022900	electron transport chain	0.00240617	Sjc_0002383/Sjc_0002388/Sjc_0002405/Sjc_0002412/Sjc_0002495/Sjc_0002607/Sjc_0002632/Sjc_0002830/Sjc_0002831/Sjc_0002838/Sjc_0002981/Sjc_0003043/Sjc_0003055/Sjc_0003060/Sjc_0003094/Sjc_0003139/Sjc_0003177/Sjc_0003280/Sjc_0003281/Sjc_0003314/Sjc_0003364/Sjc_0003411/Sjc_0003419/Sjc_0003423/Sjc_0003476/Sjc_0003533/Sjc_0003601/Sjc_0003673/Sjc_0003765/Sjc_0003792/Sjc_0003862/Sjc_0003944/Sjc_0004116/Sjc…	35	BP
GO:0035296	regulation of tube diameter	0.0024064	Sjc_0002388/Sjc_0002621/Sjc_0002622/Sjc_0002623/Sjc_0002671/Sjc_0002672/Sjc_0002700/Sjc_0002792/Sjc_0002934/Sjc_0002935/Sjc_0002963/Sjc_0003304/Sjc_0003305/Sjc_0003306/Sjc_0003380/Sjc_0003550/Sjc_0003551/Sjc_0003666/Sjc_0003672/Sjc_0003779/Sjc_0004021/Sjc_0004026/Sjc_0004304/Sjc_0004339	24	BP
GO:0006091	generation of precursor metabolites and energy	0.00265296	Sjc_0002315/Sjc_0002346/Sjc_0002383/Sjc_0002388/Sjc_0002405/Sjc_0002412/Sjc_0002490/Sjc_0002491/Sjc_0002495/Sjc_0002566/Sjc_0002597/Sjc_0002607/Sjc_0002632/Sjc_0002658/Sjc_0002662/Sjc_0002746/Sjc_0002830/Sjc_0002831/Sjc_0002838/Sjc_0002845/Sjc_0002956/Sjc_0002963/Sjc_0002981/Sjc_0002988/Sjc_0003021/Sjc_0003033/Sjc_0003043/Sjc_0003055/Sjc_0003060/Sjc_0003094/Sjc_0003096/Sjc_0003139/Sjc_0003177/Sjc…	75	BP
GO:0033002	muscle cell proliferation	0.00266177	Sjc_0002388/Sjc_0002395/Sjc_0002428/Sjc_0002621/Sjc_0002622/Sjc_0002623/Sjc_0002792/Sjc_0002794/Sjc_0002934/Sjc_0002935/Sjc_0003037/Sjc_0003038/Sjc_0003070/Sjc_0003091/Sjc_0003304/Sjc_0003305/Sjc_0003306/Sjc_0003380/Sjc_0003491/Sjc_0003512/Sjc_0003654/Sjc_0003666/Sjc_0003672/Sjc_0003867/Sjc_0003940/Sjc_0003941/Sjc_0003942/Sjc_0003982/Sjc_0004394	29	BP
GO:0042773	ATP synthesis coupled electron transport	0.0031166	Sjc_0002383/Sjc_0002405/Sjc_0002412/Sjc_0002495/Sjc_0002607/Sjc_0002632/Sjc_0003043/Sjc_0003094/Sjc_0003139/Sjc_0003177/Sjc_0003280/Sjc_0003281/Sjc_0003314/Sjc_0003419/Sjc_0003423/Sjc_0003476/Sjc_0003533/Sjc_0003601/Sjc_0003765/Sjc_0003792/Sjc_0003862/Sjc_0003944/Sjc_0004116/Sjc_0004159	24	BP
GO:0042775	mitochondrial ATP synthesis coupled electron transport	0.0031166	Sjc_0002383/Sjc_0002405/Sjc_0002412/Sjc_0002495/Sjc_0002607/Sjc_0002632/Sjc_0003043/Sjc_0003094/Sjc_0003139/Sjc_0003177/Sjc_0003280/Sjc_0003281/Sjc_0003314/Sjc_0003419/Sjc_0003423/Sjc_0003476/Sjc_0003533/Sjc_0003601/Sjc_0003765/Sjc_0003792/Sjc_0003862/Sjc_0003944/Sjc_0004116/Sjc_0004159	24	BP
GO:0055081	anion homeostasis	0.00326124	Sjc_0002490/Sjc_0002491/Sjc_0002621/Sjc_0002622/Sjc_0002623/Sjc_0003340/Sjc_0003341/Sjc_0003406/Sjc_0003672/Sjc_0004319/Sjc_0004322	11	BP
GO:0030810	positive regulation of nucleotide biosynthetic process	0.00327669	Sjc_0002315/Sjc_0002383/Sjc_0002490/Sjc_0002491/Sjc_0003515/Sjc_0003673/Sjc_0004339/Sjc_0004365	8	BP
GO:1900373	positive regulation of purine nucleotide biosynthetic process	0.00327669	Sjc_0002315/Sjc_0002383/Sjc_0002490/Sjc_0002491/Sjc_0003515/Sjc_0003673/Sjc_0004339/Sjc_0004365	8	BP
GO:2001171	positive regulation of ATP biosynthetic process	0.00327669	Sjc_0002315/Sjc_0002383/Sjc_0002490/Sjc_0002491/Sjc_0003515/Sjc_0003673/Sjc_0004339/Sjc_0004365	8	BP
GO:0006368	transcription elongation by RNA polymerase II promoter	0.00340736	Sjc_0002339/Sjc_0002349/Sjc_0002354/Sjc_0002407/Sjc_0002450/Sjc_0002451/Sjc_0002504/Sjc_0002663/Sjc_0002692/Sjc_0002723/Sjc_0002942/Sjc_0002992/Sjc_0003013/Sjc_0003142/Sjc_0003166/Sjc_0003167/Sjc_0003287/Sjc_0003322/Sjc_0003551/Sjc_0003637/Sjc_0003882/Sjc_0003971/Sjc_0004299/Sjc_0004339/Sjc_0004351/Sjc_0004425	26	BP
GO:0007455	eye-antennal disc morphogenesis	0.00352575	Sjc_0002339/Sjc_0002680/Sjc_0002886/Sjc_0002934/Sjc_0002935/Sjc_0003304/Sjc_0003305/Sjc_0003306/Sjc_0003369/Sjc_0003385/Sjc_0003454/Sjc_0004026	12	BP
GO:0048749	compound eye development	0.0036083	Sjc_0002376/Sjc_0002383/Sjc_0002396/Sjc_0002426/Sjc_0002541/Sjc_0002542/Sjc_0002543/Sjc_0002613/Sjc_0002615/Sjc_0002619/Sjc_0002624/Sjc_0002645/Sjc_0002680/Sjc_0002729/Sjc_0002803/Sjc_0002853/Sjc_0002886/Sjc_0002901/Sjc_0002934/Sjc_0002935/Sjc_0002938/Sjc_0002969/Sjc_0003073/Sjc_0003074/Sjc_0003091/Sjc_0003274/Sjc_0003304/Sjc_0003305/Sjc_0003306/Sjc_0003321/Sjc_0003349/Sjc_0003369/Sjc_0003371/Sjc…	69	BP
GO:1901215	negative regulation of neuron death	0.00362088	Sjc_0002383/Sjc_0002388/Sjc_0002455/Sjc_0002478/Sjc_0002485/Sjc_0002486/Sjc_0002566/Sjc_0002621/Sjc_0002622/Sjc_0002623/Sjc_0002676/Sjc_0002746/Sjc_0002835/Sjc_0002900/Sjc_0002931/Sjc_0002934/Sjc_0002935/Sjc_0002982/Sjc_0003037/Sjc_0003038/Sjc_0003039/Sjc_0003304/Sjc_0003305/Sjc_0003306/Sjc_0003334/Sjc_0003406/Sjc_0003409/Sjc_0003410/Sjc_0003439/Sjc_0003512/Sjc_0003672/Sjc_0003753/Sjc_0003768/Sjc…	44	BP
GO:0032878	regulation of establishment or maintenance of cell polarity	0.00367345	Sjc_0002621/Sjc_0002622/Sjc_0002623/Sjc_0002666/Sjc_0002794/Sjc_0003084/Sjc_0003175/Sjc_0003433/Sjc_0003603/Sjc_0003681/Sjc_0003767/Sjc_0003768/Sjc_0003769	13	BP
GO:0046034	ATP metabolic process	0.0037883	Sjc_0002315/Sjc_0002383/Sjc_0002405/Sjc_0002412/Sjc_0002490/Sjc_0002491/Sjc_0002495/Sjc_0002534/Sjc_0002566/Sjc_0002607/Sjc_0002632/Sjc_0002746/Sjc_0002845/Sjc_0002988/Sjc_0003033/Sjc_0003043/Sjc_0003094/Sjc_0003096/Sjc_0003139/Sjc_0003177/Sjc_0003255/Sjc_0003280/Sjc_0003281/Sjc_0003314/Sjc_0003419/Sjc_0003423/Sjc_0003433/Sjc_0003476/Sjc_0003515/Sjc_0003533/Sjc_0003601/Sjc_0003604/Sjc_0003673/Sjc…	50	BP
GO:0070374	positive regulation of ERK1 and ERK2 cascade	0.00384662	Sjc_0002553/Sjc_0002621/Sjc_0002622/Sjc_0002623/Sjc_0002792/Sjc_0002934/Sjc_0002935/Sjc_0003037/Sjc_0003038/Sjc_0003070/Sjc_0003071/Sjc_0003073/Sjc_0003074/Sjc_0003079/Sjc_0003304/Sjc_0003305/Sjc_0003306/Sjc_0003512/Sjc_0003647/Sjc_0003744/Sjc_0004339	21	BP
GO:0097746	blood vessel diameter maintenance	0.00384662	Sjc_0002388/Sjc_0002621/Sjc_0002622/Sjc_0002623/Sjc_0002671/Sjc_0002672/Sjc_0002700/Sjc_0002792/Sjc_0002934/Sjc_0002935/Sjc_0002963/Sjc_0003304/Sjc_0003305/Sjc_0003306/Sjc_0003380/Sjc_0003550/Sjc_0003551/Sjc_0003666/Sjc_0003672/Sjc_0004026/Sjc_0004339	21	BP
GO:0051402	neuron apoptotic process	0.00386137	Sjc_0002383/Sjc_0002388/Sjc_0002478/Sjc_0002485/Sjc_0002486/Sjc_0002566/Sjc_0002607/Sjc_0002613/Sjc_0002615/Sjc_0002621/Sjc_0002622/Sjc_0002623/Sjc_0002676/Sjc_0002746/Sjc_0002835/Sjc_0002931/Sjc_0002934/Sjc_0002935/Sjc_0002988/Sjc_0003037/Sjc_0003038/Sjc_0003304/Sjc_0003305/Sjc_0003306/Sjc_0003334/Sjc_0003406/Sjc_0003409/Sjc_0003410/Sjc_0003512/Sjc_0003515/Sjc_0003672/Sjc_0003733/Sjc_0003768/Sjc…	45	BP
GO:0007143	female meiotic nuclear division	0.00410287	Sjc_0002426/Sjc_0002660/Sjc_0002720/Sjc_0002763/Sjc_0002764/Sjc_0002794/Sjc_0002893/Sjc_0002953/Sjc_0002982/Sjc_0003097/Sjc_0003409/Sjc_0003410/Sjc_0003571/Sjc_0003687/Sjc_0003768/Sjc_0003769/Sjc_0003841/Sjc_0003928/Sjc_0003931/Sjc_0003948	20	BP
GO:0021799	cerebral cortex radially oriented cell migration	0.00417354	Sjc_0002497/Sjc_0002621/Sjc_0002622/Sjc_0002623/Sjc_0003007/Sjc_0003793/Sjc_0003882/Sjc_0004419/Sjc_0004420	9	BP
GO:0030947	regulation of vascular endothelial growth factor receptor signaling pathway	0.00417354	Sjc_0002718/Sjc_0002978/Sjc_0003037/Sjc_0003038/Sjc_0003230/Sjc_0003512/Sjc_0003744/Sjc_0004419/Sjc_0004420	9	BP
GO:0065005	protein-lipid complex assembly	0.00417354	Sjc_0002655/Sjc_0002656/Sjc_0002657/Sjc_0002709/Sjc_0002710/Sjc_0002842/Sjc_0002846/Sjc_0003340/Sjc_0003341	9	BP
GO:0022904	respiratory electron transport chain	0.00429334	Sjc_0002383/Sjc_0002388/Sjc_0002405/Sjc_0002412/Sjc_0002495/Sjc_0002607/Sjc_0002632/Sjc_0003043/Sjc_0003094/Sjc_0003139/Sjc_0003177/Sjc_0003280/Sjc_0003281/Sjc_0003314/Sjc_0003419/Sjc_0003423/Sjc_0003476/Sjc_0003533/Sjc_0003601/Sjc_0003673/Sjc_0003765/Sjc_0003792/Sjc_0003862/Sjc_0003944/Sjc_0004116/Sjc_0004159	26	BP
GO:0033993	response to lipid	0.00434417	Sjc_0002315/Sjc_0002339/Sjc_0002346/Sjc_0002388/Sjc_0002427/Sjc_0002475/Sjc_0002490/Sjc_0002491/Sjc_0002516/Sjc_0002582/Sjc_0002583/Sjc_0002597/Sjc_0002607/Sjc_0002621/Sjc_0002622/Sjc_0002623/Sjc_0002628/Sjc_0002645/Sjc_0002661/Sjc_0002665/Sjc_0002709/Sjc_0002710/Sjc_0002746/Sjc_0002783/Sjc_0002791/Sjc_0002842/Sjc_0002846/Sjc_0002890/Sjc_0002933/Sjc_0002934/Sjc_0002935/Sjc_0002942/Sjc_0002982/Sjc…	102	BP
GO:0006140	regulation of nucleotide metabolic process	0.00435981	Sjc_0002315/Sjc_0002383/Sjc_0002490/Sjc_0002491/Sjc_0002596/Sjc_0002988/Sjc_0003025/Sjc_0003060/Sjc_0003515/Sjc_0003673/Sjc_0003778/Sjc_0003933/Sjc_0003935/Sjc_0003944/Sjc_0003974/Sjc_0003975/Sjc_0004339/Sjc_0004365/Sjc_0004376	19	BP
GO:0042051	compound eye photoreceptor development	0.00435981	Sjc_0002619/Sjc_0002624/Sjc_0002680/Sjc_0002886/Sjc_0003073/Sjc_0003074/Sjc_0003091/Sjc_0003349/Sjc_0003426/Sjc_0003519/Sjc_0003520/Sjc_0003590/Sjc_0003767/Sjc_0003882/Sjc_0003937/Sjc_0003938/Sjc_0004008/Sjc_0004035/Sjc_0004165	19	BP
GO:1900542	regulation of purine nucleotide metabolic process	0.00461192	Sjc_0002315/Sjc_0002383/Sjc_0002490/Sjc_0002491/Sjc_0002596/Sjc_0002988/Sjc_0003025/Sjc_0003515/Sjc_0003673/Sjc_0003778/Sjc_0003933/Sjc_0003935/Sjc_0003944/Sjc_0003974/Sjc_0003975/Sjc_0004339/Sjc_0004365/Sjc_0004376	18	BP
GO:0030225	macrophage differentiation	0.00465476	Sjc_0002989/Sjc_0003037/Sjc_0003038/Sjc_0003230/Sjc_0003491/Sjc_0003512/Sjc_0003672	7	BP
GO:0045465	R8 cell differentiation	0.00465476	Sjc_0003274/Sjc_0003321/Sjc_0003491/Sjc_0003519/Sjc_0003520/Sjc_0003590/Sjc_0004360	7	BP
GO:0001570	vasculogenesis	0.00479457	Sjc_0002391/Sjc_0002621/Sjc_0002622/Sjc_0002623/Sjc_0002933/Sjc_0002942/Sjc_0003116/Sjc_0003166/Sjc_0003167/Sjc_0003449	10	BP
GO:0045023	G0 to G1 transition	0.00479457	Sjc_0002988/Sjc_0003022/Sjc_0003634/Sjc_0003914/Sjc_0003940/Sjc_0003941/Sjc_0003942/Sjc_0004419/Sjc_0004420/Sjc_0004425	10	BP
GO:0070316	regulation of G0 to G1 transition	0.00479457	Sjc_0002988/Sjc_0003022/Sjc_0003634/Sjc_0003914/Sjc_0003940/Sjc_0003941/Sjc_0003942/Sjc_0004419/Sjc_0004420/Sjc_0004425	10	BP
GO:0042136	neurotransmitter biosynthetic process	0.0048517	Sjc_0002388/Sjc_0002560/Sjc_0002621/Sjc_0002622/Sjc_0002623/Sjc_0003049/Sjc_0003053/Sjc_0003071/Sjc_0003079/Sjc_0003220/Sjc_0003223/Sjc_0003226/Sjc_0004117/Sjc_0004118/Sjc_0004155/Sjc_0004279/Sjc_0004417	17	BP
GO:0042461	photoreceptor cell development	0.00514873	Sjc_0002492/Sjc_0002619/Sjc_0002624/Sjc_0002665/Sjc_0002680/Sjc_0002877/Sjc_0002886/Sjc_0003059/Sjc_0003073/Sjc_0003074/Sjc_0003091/Sjc_0003148/Sjc_0003349/Sjc_0003426/Sjc_0003445/Sjc_0003513/Sjc_0003519/Sjc_0003520/Sjc_0003590/Sjc_0003651/Sjc_0003767/Sjc_0003775/Sjc_0003882/Sjc_0003937/Sjc_0003938/Sjc_0004008/Sjc_0004026/Sjc_0004035/Sjc_0004165/Sjc_0004176/Sjc_0004339	31	BP
GO:0032945	negative regulation of mononuclear cell proliferation	0.00537651	Sjc_0002794/Sjc_0002934/Sjc_0002935/Sjc_0002983/Sjc_0003059/Sjc_0003304/Sjc_0003305/Sjc_0003306/Sjc_0003409/Sjc_0003410/Sjc_0003650/Sjc_0004042	12	BP
GO:0050672	negative regulation of lymphocyte proliferation	0.00537651	Sjc_0002794/Sjc_0002934/Sjc_0002935/Sjc_0002983/Sjc_0003059/Sjc_0003304/Sjc_0003305/Sjc_0003306/Sjc_0003409/Sjc_0003410/Sjc_0003650/Sjc_0004042	12	BP
GO:0046165	alcohol biosynthetic process	0.00550555	Sjc_0002346/Sjc_0002367/Sjc_0002487/Sjc_0002490/Sjc_0002491/Sjc_0002597/Sjc_0002621/Sjc_0002622/Sjc_0002623/Sjc_0002758/Sjc_0002792/Sjc_0002890/Sjc_0003112/Sjc_0003291/Sjc_0003510/Sjc_0003666/Sjc_0003778/Sjc_0003882/Sjc_0004079/Sjc_0004155/Sjc_0004191/Sjc_0004279/Sjc_0004349	23	BP
GO:0006281	DNA repair	0.00560152	Sjc_0002324/Sjc_0002339/Sjc_0002349/Sjc_0002354/Sjc_0002427/Sjc_0002455/Sjc_0002540/Sjc_0002566/Sjc_0002571/Sjc_0002574/Sjc_0002663/Sjc_0002680/Sjc_0002736/Sjc_0002757/Sjc_0002796/Sjc_0002798/Sjc_0002815/Sjc_0002835/Sjc_0002893/Sjc_0002934/Sjc_0002935/Sjc_0002942/Sjc_0002965/Sjc_0002982/Sjc_0003001/Sjc_0003007/Sjc_0003013/Sjc_0003037/Sjc_0003038/Sjc_0003039/Sjc_0003097/Sjc_0003107/Sjc_0003128/Sjc…	84	BP
GO:0043524	negative regulation of neuron apoptotic process	0.00564287	Sjc_0002383/Sjc_0002388/Sjc_0002478/Sjc_0002485/Sjc_0002486/Sjc_0002566/Sjc_0002621/Sjc_0002622/Sjc_0002623/Sjc_0002676/Sjc_0002746/Sjc_0002835/Sjc_0002931/Sjc_0002934/Sjc_0002935/Sjc_0003037/Sjc_0003038/Sjc_0003304/Sjc_0003305/Sjc_0003306/Sjc_0003334/Sjc_0003406/Sjc_0003512/Sjc_0003672/Sjc_0003768/Sjc_0003769/Sjc_0003855/Sjc_0004202/Sjc_0004232/Sjc_0004238/Sjc_0004314/Sjc_0004360/Sjc_0004419/Sjc…	34	BP
GO:0045132	meiotic chromosome segregation	0.00564888	Sjc_0002324/Sjc_0002358/Sjc_0002359/Sjc_0002607/Sjc_0002757/Sjc_0002764/Sjc_0002783/Sjc_0002893/Sjc_0002953/Sjc_0003007/Sjc_0003097/Sjc_0003148/Sjc_0003197/Sjc_0003203/Sjc_0003204/Sjc_0003244/Sjc_0003382/Sjc_0003409/Sjc_0003410/Sjc_0003459/Sjc_0003460/Sjc_0003542/Sjc_0003571/Sjc_0003843/Sjc_0003877/Sjc_0003928/Sjc_0003931/Sjc_0003948/Sjc_0004313/Sjc_0004400	30	BP
GO:0042462	eye photoreceptor cell development	0.00585249	Sjc_0002619/Sjc_0002624/Sjc_0002665/Sjc_0002680/Sjc_0002877/Sjc_0002886/Sjc_0003059/Sjc_0003073/Sjc_0003074/Sjc_0003091/Sjc_0003148/Sjc_0003349/Sjc_0003426/Sjc_0003513/Sjc_0003519/Sjc_0003520/Sjc_0003590/Sjc_0003767/Sjc_0003775/Sjc_0003882/Sjc_0003937/Sjc_0003938/Sjc_0004008/Sjc_0004035/Sjc_0004165	25	BP
GO:0043523	regulation of neuron apoptotic process	0.00601647	Sjc_0002383/Sjc_0002388/Sjc_0002478/Sjc_0002485/Sjc_0002486/Sjc_0002566/Sjc_0002607/Sjc_0002621/Sjc_0002622/Sjc_0002623/Sjc_0002676/Sjc_0002746/Sjc_0002835/Sjc_0002931/Sjc_0002934/Sjc_0002935/Sjc_0003037/Sjc_0003038/Sjc_0003304/Sjc_0003305/Sjc_0003306/Sjc_0003334/Sjc_0003406/Sjc_0003409/Sjc_0003410/Sjc_0003512/Sjc_0003515/Sjc_0003672/Sjc_0003733/Sjc_0003768/Sjc_0003769/Sjc_0003855/Sjc_0003982/Sjc…	42	BP
GO:0021801	cerebral cortex radial glia-guided migration	0.00611054	Sjc_0002621/Sjc_0002622/Sjc_0002623/Sjc_0003007/Sjc_0003793/Sjc_0003882/Sjc_0004419/Sjc_0004420	8	BP
GO:0022030	telencephalon glial cell migration	0.00611054	Sjc_0002621/Sjc_0002622/Sjc_0002623/Sjc_0003007/Sjc_0003793/Sjc_0003882/Sjc_0004419/Sjc_0004420	8	BP
GO:0045981	positive regulation of nucleotide metabolic process	0.00611054	Sjc_0002315/Sjc_0002383/Sjc_0002490/Sjc_0002491/Sjc_0003515/Sjc_0003673/Sjc_0004339/Sjc_0004365	8	BP
GO:1900544	positive regulation of purine nucleotide metabolic process	0.00611054	Sjc_0002315/Sjc_0002383/Sjc_0002490/Sjc_0002491/Sjc_0003515/Sjc_0003673/Sjc_0004339/Sjc_0004365	8	BP
GO:1903580	positive regulation of ATP metabolic process	0.00611054	Sjc_0002315/Sjc_0002383/Sjc_0002490/Sjc_0002491/Sjc_0003515/Sjc_0003673/Sjc_0004339/Sjc_0004365	8	BP
GO:0007423	sensory organ development	0.00612122	Sjc_0002328/Sjc_0002339/Sjc_0002352/Sjc_0002376/Sjc_0002383/Sjc_0002396/Sjc_0002398/Sjc_0002399/Sjc_0002426/Sjc_0002437/Sjc_0002468/Sjc_0002492/Sjc_0002497/Sjc_0002503/Sjc_0002541/Sjc_0002542/Sjc_0002543/Sjc_0002586/Sjc_0002601/Sjc_0002613/Sjc_0002615/Sjc_0002619/Sjc_0002624/Sjc_0002633/Sjc_0002645/Sjc_0002665/Sjc_0002680/Sjc_0002729/Sjc_0002774/Sjc_0002803/Sjc_0002853/Sjc_0002877/Sjc_0002886/Sjc…	130	BP
GO:0048771	tissue remodeling	0.00645909	Sjc_0002621/Sjc_0002622/Sjc_0002623/Sjc_0002628/Sjc_0002660/Sjc_0002890/Sjc_0002934/Sjc_0002935/Sjc_0002963/Sjc_0003037/Sjc_0003038/Sjc_0003304/Sjc_0003305/Sjc_0003306/Sjc_0003334/Sjc_0003512/Sjc_0003768/Sjc_0003769/Sjc_0004026/Sjc_0004042/Sjc_0004220	21	BP
GO:0015870	acetylcholine transport	0.00707238	Sjc_0002671/Sjc_0002672/Sjc_0002999/Sjc_0003246/Sjc_0003380/Sjc_0003555/Sjc_0003556/Sjc_0004326/Sjc_0004424	9	BP
GO:0042052	rhabdomere development	0.00707238	Sjc_0002619/Sjc_0002624/Sjc_0002886/Sjc_0003426/Sjc_0003767/Sjc_0003937/Sjc_0003938/Sjc_0004008/Sjc_0004165	9	BP
GO:0071825	protein-lipid complex subunit organization	0.00707238	Sjc_0002655/Sjc_0002656/Sjc_0002657/Sjc_0002709/Sjc_0002710/Sjc_0002842/Sjc_0002846/Sjc_0003340/Sjc_0003341	9	BP
GO:1901374	acetate ester transport	0.00707238	Sjc_0002671/Sjc_0002672/Sjc_0002999/Sjc_0003246/Sjc_0003380/Sjc_0003555/Sjc_0003556/Sjc_0004326/Sjc_0004424	9	BP
GO:0032103	positive regulation of response to external stimulus	0.00726796	Sjc_0002437/Sjc_0002490/Sjc_0002491/Sjc_0002621/Sjc_0002622/Sjc_0002623/Sjc_0002700/Sjc_0002791/Sjc_0002799/Sjc_0002934/Sjc_0002935/Sjc_0003037/Sjc_0003038/Sjc_0003122/Sjc_0003160/Sjc_0003161/Sjc_0003304/Sjc_0003305/Sjc_0003306/Sjc_0003335/Sjc_0003428/Sjc_0003512/Sjc_0003589/Sjc_0003654/Sjc_0003685/Sjc_0003744/Sjc_0003773/Sjc_0003868/Sjc_0003913/Sjc_0003924/Sjc_0003946/Sjc_0003988/Sjc_0004008/Sjc…	35	BP
GO:2001020	regulation of response to DNA damage stimulus	0.00729129	Sjc_0002339/Sjc_0002349/Sjc_0002574/Sjc_0002680/Sjc_0002757/Sjc_0002796/Sjc_0002835/Sjc_0002893/Sjc_0002934/Sjc_0002935/Sjc_0002942/Sjc_0002982/Sjc_0003013/Sjc_0003037/Sjc_0003038/Sjc_0003149/Sjc_0003166/Sjc_0003167/Sjc_0003255/Sjc_0003304/Sjc_0003305/Sjc_0003306/Sjc_0003307/Sjc_0003409/Sjc_0003410/Sjc_0003436/Sjc_0003459/Sjc_0003460/Sjc_0003497/Sjc_0003512/Sjc_0003571/Sjc_0003610/Sjc_0003672/Sjc…	40	BP
GO:2001252	positive regulation of chromosome organization	0.00729129	Sjc_0002324/Sjc_0002349/Sjc_0002383/Sjc_0002395/Sjc_0002441/Sjc_0002475/Sjc_0002607/Sjc_0002633/Sjc_0002729/Sjc_0002757/Sjc_0002774/Sjc_0002783/Sjc_0002817/Sjc_0002976/Sjc_0002979/Sjc_0003013/Sjc_0003022/Sjc_0003150/Sjc_0003153/Sjc_0003197/Sjc_0003231/Sjc_0003254/Sjc_0003382/Sjc_0003409/Sjc_0003410/Sjc_0003426/Sjc_0003523/Sjc_0003672/Sjc_0003687/Sjc_0003744/Sjc_0003763/Sjc_0003784/Sjc_0003816/Sjc…	40	BP
GO:0042058	regulation of epidermal growth factor receptor signaling pathway	0.00745663	Sjc_0002360/Sjc_0002561/Sjc_0002621/Sjc_0002622/Sjc_0002623/Sjc_0002718/Sjc_0002803/Sjc_0002934/Sjc_0002935/Sjc_0002978/Sjc_0003116/Sjc_0003230/Sjc_0003304/Sjc_0003305/Sjc_0003306/Sjc_0003406/Sjc_0003590/Sjc_0003677/Sjc_0003868/Sjc_0004021/Sjc_0004042/Sjc_0004060/Sjc_0004295/Sjc_0004316/Sjc_0004317/Sjc_0004419/Sjc_0004420	27	BP
GO:0006298	mismatch repair	0.00756838	Sjc_0002339/Sjc_0002427/Sjc_0002566/Sjc_0002757/Sjc_0002893/Sjc_0002942/Sjc_0003037/Sjc_0003038/Sjc_0003107/Sjc_0003149/Sjc_0003166/Sjc_0003167/Sjc_0003512/Sjc_0003542	14	BP
GO:0042675	compound eye cone cell differentiation	0.00763221	Sjc_0002680/Sjc_0002934/Sjc_0002935/Sjc_0003304/Sjc_0003305/Sjc_0003306/Sjc_0003371/Sjc_0003372/Sjc_0003491/Sjc_0003645	10	BP
GO:0043123	positive regulation of I-kappaB kinase/NF-kappaB signaling	0.00788803	Sjc_0002383/Sjc_0002670/Sjc_0003037/Sjc_0003038/Sjc_0003071/Sjc_0003079/Sjc_0003428/Sjc_0003512/Sjc_0003599/Sjc_0003650/Sjc_0003744	11	BP
GO:0070664	negative regulation of leukocyte proliferation	0.00792237	Sjc_0002794/Sjc_0002934/Sjc_0002935/Sjc_0002983/Sjc_0003059/Sjc_0003304/Sjc_0003305/Sjc_0003306/Sjc_0003409/Sjc_0003410/Sjc_0003650/Sjc_0004042	12	BP
GO:0060562	epithelial tube morphogenesis	0.00827367	Sjc_0002339/Sjc_0002376/Sjc_0002396/Sjc_0002399/Sjc_0002437/Sjc_0002462/Sjc_0002553/Sjc_0002625/Sjc_0002633/Sjc_0002655/Sjc_0002656/Sjc_0002657/Sjc_0002680/Sjc_0002729/Sjc_0002769/Sjc_0002784/Sjc_0002800/Sjc_0002847/Sjc_0002848/Sjc_0002877/Sjc_0002879/Sjc_0002884/Sjc_0002886/Sjc_0002890/Sjc_0002934/Sjc_0002935/Sjc_0002942/Sjc_0002983/Sjc_0002996/Sjc_0003003/Sjc_0003012/Sjc_0003116/Sjc_0003119/Sjc…	104	BP
GO:0045333	cellular respiration	0.00849524	Sjc_0002383/Sjc_0002388/Sjc_0002405/Sjc_0002412/Sjc_0002495/Sjc_0002607/Sjc_0002632/Sjc_0002658/Sjc_0003021/Sjc_0003043/Sjc_0003060/Sjc_0003094/Sjc_0003139/Sjc_0003177/Sjc_0003280/Sjc_0003281/Sjc_0003314/Sjc_0003334/Sjc_0003419/Sjc_0003423/Sjc_0003476/Sjc_0003515/Sjc_0003533/Sjc_0003601/Sjc_0003638/Sjc_0003673/Sjc_0003765/Sjc_0003792/Sjc_0003860/Sjc_0003862/Sjc_0003888/Sjc_0003944/Sjc_0003974/Sjc…	40	BP
GO:0033143	regulation of intracellular steroid hormone receptor signaling pathway	0.0086763	Sjc_0002339/Sjc_0002475/Sjc_0002791/Sjc_0003116/Sjc_0003160/Sjc_0003161/Sjc_0003274/Sjc_0003586/Sjc_0003647/Sjc_0003672/Sjc_0003882/Sjc_0003982/Sjc_0004184/Sjc_0004232/Sjc_0004238/Sjc_0004311/Sjc_0004373	17	BP
GO:0036289	peptidyl-serine autophosphorylation	0.00896177	Sjc_0002383/Sjc_0003037/Sjc_0003038/Sjc_0003409/Sjc_0003410/Sjc_0003512/Sjc_0004339	7	BP
GO:0010038	response to metal ion	0.00904845	Sjc_0002356/Sjc_0002388/Sjc_0002417/Sjc_0002433/Sjc_0002483/Sjc_0002490/Sjc_0002491/Sjc_0002560/Sjc_0002597/Sjc_0002621/Sjc_0002622/Sjc_0002623/Sjc_0002628/Sjc_0002637/Sjc_0002660/Sjc_0002665/Sjc_0002670/Sjc_0002676/Sjc_0002709/Sjc_0002710/Sjc_0002746/Sjc_0002791/Sjc_0002842/Sjc_0002845/Sjc_0002846/Sjc_0002890/Sjc_0002933/Sjc_0002934/Sjc_0002935/Sjc_0002963/Sjc_0002977/Sjc_0002982/Sjc_0003039/Sjc…	64	BP
GO:0006354	DNA-templated transcription elongation	0.0090817	Sjc_0002339/Sjc_0002349/Sjc_0002354/Sjc_0002407/Sjc_0002427/Sjc_0002450/Sjc_0002451/Sjc_0002504/Sjc_0002663/Sjc_0002692/Sjc_0002723/Sjc_0002942/Sjc_0002992/Sjc_0003013/Sjc_0003142/Sjc_0003150/Sjc_0003166/Sjc_0003167/Sjc_0003287/Sjc_0003322/Sjc_0003551/Sjc_0003606/Sjc_0003637/Sjc_0003882/Sjc_0003971/Sjc_0004299/Sjc_0004339/Sjc_0004351/Sjc_0004425	29	BP
GO:1901184	regulation of ERBB signaling pathway	0.00908568	Sjc_0002360/Sjc_0002561/Sjc_0002621/Sjc_0002622/Sjc_0002623/Sjc_0002718/Sjc_0002803/Sjc_0002934/Sjc_0002935/Sjc_0002978/Sjc_0003116/Sjc_0003230/Sjc_0003304/Sjc_0003305/Sjc_0003306/Sjc_0003406/Sjc_0003590/Sjc_0003677/Sjc_0003868/Sjc_0004021/Sjc_0004042/Sjc_0004060/Sjc_0004295/Sjc_0004316/Sjc_0004317/Sjc_0004419/Sjc_0004420	27	BP
GO:0051341	regulation of oxidoreductase activity	0.00926724	Sjc_0002336/Sjc_0002397/Sjc_0002487/Sjc_0002621/Sjc_0002622/Sjc_0002623/Sjc_0002890/Sjc_0002934/Sjc_0002935/Sjc_0003304/Sjc_0003305/Sjc_0003306/Sjc_0003467/Sjc_0003778/Sjc_0004137/Sjc_0004417	16	BP
GO:0006970	response to osmotic stress	0.00969131	Sjc_0002497/Sjc_0002581/Sjc_0002621/Sjc_0002622/Sjc_0002623/Sjc_0002628/Sjc_0002660/Sjc_0002665/Sjc_0003037/Sjc_0003038/Sjc_0003096/Sjc_0003331/Sjc_0003334/Sjc_0003380/Sjc_0003445/Sjc_0003512/Sjc_0003673/Sjc_0004199/Sjc_0004359	19	BP
GO:0001752	compound eye photoreceptor fate commitment	0.00985147	Sjc_0002396/Sjc_0002934/Sjc_0002935/Sjc_0003274/Sjc_0003304/Sjc_0003305/Sjc_0003306/Sjc_0003321/Sjc_0003491/Sjc_0003645/Sjc_0003738/Sjc_0003882/Sjc_0003892/Sjc_0004042/Sjc_0004360	15	BP

## Sheet: Table S5
Table S5. Candidate windows in TW population identified by five approaches (CMS,iHS, Tajima's D, XP-EHH, FST). Related to Fig 3 and 4.
Top 1% genomic regions with significant CMS score in TW population
Chromosome	Start	End	Mean of significant CMS score in woindow	GeneID	Gene	Evidence	Length(kb)
Z	50395000	50410000	21.0404	Sjc_0003555	Dys	CMS	15
Z	74070000	74085000	18.0398	Sjc_0004104	PPP1R16B	CMS	15
Z	9095000	9110000	17.4354	Sjc_0002510	Sjc_0002510	CMS	15
Z	24960000	24975000	17.2967	Sjc_0002846	LCAT	CMS	15
Z	8515000	8530000	17.2925	Sjc_0002501	Sjc_0002501	CMS	15
Z	79310000	79325000	17.0312			CMS	15
Z	285000	300000	16.8142	Sjc_0002320	Fhl2	CMS	15
Z	76985000	77000000	16.5356	Sjc_0004179	Sjc_0004179	CMS	15
Z	1060000	1075000	16.3509	Sjc_0002338	Sjc_0002338	CMS	15
Z	490000	505000	16.2464	Sjc_0002324	RAD21	CMS	15
Z	8490000	8505000	16.1869	Sjc_0002500	Sjc_0002500	CMS	15
Z	49500000	49515000	16.031	—	—	CMS	15
Z	52875000	52890000	16.0169	—	—	CMS	15
Z	9360000	9380000	16.0011	Sjc_0002518;Sjc_0002519	Pkhd1l1;YIPF1	CMS	20
Z	59955000	59970000	15.8704	Sjc_0003776	RAD17	CMS	15
Z	78860000	78875000	15.6481	Sjc_0004228	KPNA4	CMS	15
Z	81225000	81235000	15.4888	Sjc_0004286	Sjc_0004286	CMS	10
Z	5995000	6010000	15.1839	Sjc_0002432;Sjc_0002433	Sjc_0002432;GSS	CMS	15
Z	24860000	24875000	14.9723	—	—	CMS	15
Z	8755000	8770000	14.9696	Sjc_0002506	Sjc_0002506	CMS	15
Z	8095000	8110000	14.9154	Sjc_0002488	ZDHHC7	CMS	15
Z	80565000	80595000	14.8634	Sjc_0004267;Sjc_0004268	USH2A;SPATA17	CMS	30
Z	77940000	77955000	14.7773	Sjc_0004209	Sjc_0004209	CMS	15
Z	81105000	81120000	14.5675	Sjc_0004282	Sjc_0004282	CMS	15
Z	8595000	8615000	14.3892	—	—	CMS	20
Z	79375000	79410000	14.3503	Sjc_0004242;Sjc_0004243	CG42673;AK7	CMS	35
Z	79730000	79745000	14.0017	Sjc_0004254;Sjc_0004255	CIPK24;Sjc_0004255	CMS	15
Z	80535000	80560000	13.9654	Sjc_0004267	USH2A	CMS	25
Z	56575000	56590000	13.894	—	—	CMS	15
Z	77730000	77745000	13.841	Sjc_0004203	COQ6	CMS	15
Z	79950000	79965000	13.7437	Sjc_0004258	GOSR1	CMS	15
Z	3515000	3530000	13.6599	Sjc_0002381;Sjc_0002382	DOHH;KCNH7	CMS	15
Z	8565000	8580000	13.1798			CMS	15
Z	7505000	7520000	13.1762	—	—	CMS	15
Z	6450000	6465000	13.0171	Sjc_0002442	TTN	CMS	15
Z	81175000	81190000	13.0017	Sjc_0004284	HMCN1	CMS	15
Top 0.1% genomic regions in Taiwan population identified by iHS
Chromosome	Start	End	Value	GeneID	Gene	Evidence	Length(kb)
Z	79310000	79325000	6.95975			iHS	15
Z	50395000	50410000	6.85247	Sjc_0003555	Dys	iHS	15
Z	44090000	44105000	6.66442	Sjc_0003385	PTCH1	iHS	15
Z	46730000	46745000	6.63967	Sjc_0003458	HMCES	iHS	15
Z	80570000	80580000	6.55869	Sjc_0004267	USH2A	iHS	10
Z	84550000	84565000	6.53402	Sjc_0004351	GTF2H2	iHS	15
Z	38455000	38470000	6.47777	Sjc_0003220	TPH2	iHS	15
Z	84505000	84520000	6.23354	Sjc_0004350	Sjc_0004350	iHS	15
Z	24960000	24975000	6.06001	Sjc_0002846	LCAT	iHS	15
Z	10450000	10465000	6.05721	Sjc_0002544	STPG1	iHS	15
Z	26835000	26850000	6.03996	Sjc_0002896	GRIK3	iHS	15
Z	69650000	69665000	6.03142			iHS	15
Z	62885000	62900000	5.72181	Sjc_0003845	MCM7	iHS	15
Z	49235000	49250000	5.71805	Sjc_0003524;Sjc_0003525	PCMTD2;DDX52	iHS	15
Z	84645000	84660000	5.58932	Sjc_0004355	HMG20A	iHS	15
Z	79390000	79405000	5.58207	Sjc_0004243	AK7	iHS	15
Z	54125000	54140000	5.48041			iHS	15
Z	9095000	9110000	5.37038	Sjc_0002510	Sjc_0002510	iHS	15
Z	8515000	8530000	5.29831	Sjc_0002501	Sjc_0002501	iHS	15
Z	9360000	9380000	5.29668	Sjc_0002518;Sjc_0002519	Pkhd1l1;YIPF1	iHS	20
Z	25725000	25740000	5.21057	Sjc_0002864	KRI1	iHS	15
Z	49500000	49515000	5.17104			iHS	15
Z	49065000	49080000	5.09356	Sjc_0003517;Sjc_0003518	Sjc_0003517;WDR88	iHS	15
Z	285000	300000	5.07195	Sjc_0002320	Fhl2	iHS	15
Top 1% genomic regions in Taiwan population identified by Tajima's D
Chromosome	Start	End	Value	GeneID	Gene	Evidence	Length(kb)
Z	2985001	3000000	6.66165			Tajima's D	10
Z	3815001	3825000	6.61426			Tajima's D	20
Z	2930001	2960000	6.24895			Tajima's D	15
Z	32980001	32990000	6.15387	Sjc_0003084	RUFY1	Tajima's D	10
Z	3790001	3810000	5.97497	Sjc_0002386	Sjc_0002386	Tajima's D	10
Z	3940001	3955000	5.91898	Sjc_0002389;Sjc_0002390	ANAPC2;Sjc_0002390	Tajima's D	10
Z	3005001	3015000	5.83508			Tajima's D	10
Z	3065001	3075000	5.82507	Sjc_0002371	Sjc_0002371	Tajima's D	15
Z	11595001	11610000	5.6779			Tajima's D	10
Z	2700001	2710000	5.59089			Tajima's D	15
Z	12095001	12105000	5.19264	Sjc_0002578	PSMB5	Tajima's D	15
Z	3765001	3775000	5.16409			Tajima's D	10
Z	3830001	3845000	5.0181			Tajima's D	15
Z	10595001	10605000	5.00398			Tajima's D	10
Z	4095001	4110000	4.99436			Tajima's D	10
Z	11210001	11220000	4.99093			Tajima's D	10
Z	3910001	3920000	4.88107	Sjc_0002387;Sjc_0002388	KIAA0556;SOD2	Tajima's D	10
Z	11190001	11200000	4.78022			Tajima's D	10
Z	84840001	84850000	4.77809	Sjc_0004363	Sjc_0004363	Tajima's D	10
Z	11275001	11285000	4.75069			Tajima's D	10
Z	83055001	83070000	4.74588	Sjc_0004322	LYST	Tajima's D	10
Z	175001	185000	4.71992	Sjc_0002316	CHTF8	Tajima's D	10
Z	77990001	78000000	4.70917			Tajima's D	10
Z	3880001	3890000	4.59869			Tajima's D	10
Z	15880001	15890000	4.52717			Tajima's D	10
Z	4030001	4045000	4.50364	Sjc_0002390	Sjc_0002390	Tajima's D	10
Z	10900001	10915000	4.4874	Sjc_0002552	Sjc_0002552	Tajima's D	10
Z	16155001	16165000	4.4585			Tajima's D	10
Z	65070001	65080000	4.43993	Sjc_0003876	PROM1	Tajima's D	10
Z	4145001	4155000	4.40275			Tajima's D	10
Z	72655001	72670000	4.37522	Sjc_0004062	SLC47A1	Tajima's D	10
Z	64790001	64800000	4.33897			Tajima's D	10
Z	15640001	15650000	4.31102			Tajima's D	10
Z	84545001	84555000	4.28201	Sjc_0004350	Sjc_0004350	Tajima's D	10
Z	66895001	66905000	4.26001	Sjc_0003919	Sjc_0003919	Tajima's D	10
Z	65600001	65610000	4.25421	Sjc_0003882	DAB1	Tajima's D	10
Z	66140001	66155000	4.24816			Tajima's D	10
Z	65495001	65505000	4.24565			Tajima's D	10
Z	85790001	85800000	4.23899			Tajima's D	10
Z	2790001	2800000	4.20459			Tajima's D	10
Top 1% genomic regions in Taiwan population identified by cross-population method FST
Chromosome	Start	End	Value	GeneID	Gene	Evidence	Length(kb)
Z	43605001	43645000	3.10635	Sjc_0003376	Sjc_0003376	FST	39.999
Z	43515001	43540000	3.10635	Sjc_0003372	RPS6KA2	FST	24.999
Z	43410001	43460000	3.10635	Sjc_0003370	ZSWIM8	FST	49.999
Z	43345001	43405000	3.10635			FST	59.999
Z	32565001	32580000	3.09474	Sjc_0003070	CAMK2G	FST	14.999
Z	43270001	43310000	3.09031	Sjc_0003368	DNAJC28	FST	39.999
Z	43485001	43510000	3.08902	Sjc_0003370;Sjc_0003371	ZSWIM8;RPS6KA2	FST	24.999
Z	43150001	43170000	3.08633	Sjc_0003365	SPECC1	FST	19.999
Z	42910001	42925000	3.08269	Sjc_0003360	ELTD1	FST	14.999
Z	43545001	43565000	3.08175	Sjc_0003372;Sjc_0003373	RPS6KA2;USP39	FST	19.999
Z	43315001	43335000	3.07381	Sjc_0003369	FZR1	FST	19.999
Z	42610001	42630000	3.06916	Sjc_0003349;Sjc_0003350	RIC1;Sjc_0003350	FST	19.999
Z	42765001	42835000	3.06821	Sjc_0003354;Sjc_0003355;Sjc_0003356	ECPAS;KIAA0368;KHDRBS3	FST	69.999
Z	43195001	43225000	3.06731	Sjc_0003366	dmrt3	FST	29.999
Z	42650001	42680000	3.0663	Sjc_0003351	WEE2	FST	29.999
Z	35255001	35265000	3.06323			FST	9.999
Z	35370001	35380000	3.05931			FST	9.999
Z	42955001	42975000	3.05605	Sjc_0003360;Sjc_0003361	ELTD1;LRRC6	FST	19.999
Z	43025001	43085000	3.05057	Sjc_0003362	Chrna2	FST	59.999
Z	42485001	42520000	3.04967	Sjc_0003345;Sjc_0003346	Sjc_0003345;Sjc_0003346	FST	34.999
Z	42840001	42860000	3.04128	Sjc_0003357	XKR6	FST	19.999
Z	43230001	43265000	3.04114	Sjc_0003367;Sjc_0003368	RANBP9;DNAJC28	FST	34.999
Z	42980001	43005000	3.03943	Sjc_0003361	LRRC6	FST	24.999
Z	43465001	43480000	3.02955	Sjc_0003370	ZSWIM8	FST	14.999
Z	26210001	26225000	3.01873	Sjc_0002877;Sjc_0002879	CEP290;KLHL3	FST	14.999
Z	47935001	47955000	3.01449	Sjc_0003492;Sjc_0003493	MKL1;Sjc_0003493	FST	19.999
Z	37075001	37085000	3.01011	Sjc_0003193	Sjc_0003193	FST	9.999
Z	43590001	43600000	3.00612			FST	9.999
Z	42530001	42545000	3.00501	Sjc_0003346;Sjc_0003347	Sjc_0003346;WDR13	FST	14.999
Z	42940001	42950000	2.995	Sjc_0003360	ELTD1	FST	9.999
Z	26405001	26415000	2.99034	Sjc_0002886	fry	FST	9.999
Z	42690001	42700000	2.98604	Sjc_0003352	Sjc_0003352	FST	9.999
Z	43125001	43140000	2.97991	Sjc_0003364;Sjc_0003365	VPS72;SPECC1	FST	14.999
Z	42735001	42755000	2.97381	Sjc_0003353	ADH5	FST	19.999
Z	35215001	35225000	2.97241			FST	9.999
Z	62910001	62925000	2.96625	Sjc_0003846	IPO5	FST	14.999
Z	43090001	43100000	2.95941	Sjc_0003363	Sjc_0003363	FST	9.999
Z	32550001	32560000	2.93092	Sjc_0003070	CAMK2G	FST	9.999
Z	62810001	62820000	2.92731	Sjc_0003843	STAG2	FST	9.999
Z	42065001	42080000	2.92517	Sjc_0003331	VAC14	FST	14.999
Z	42570001	42585000	2.91659			FST	14.999
Z	62835001	62845000	2.90795	Sjc_0003843;Sjc_0003844	STAG2;Sjc_0003844	FST	9.999
Z	30475001	30500000	2.90176	Sjc_0003000;Sjc_0003001;Sjc_0003002;Sjc_0003003	TCF25;PPIE;Sjc_0003002;PPP1R16B	FST	24.999
Z	30660001	30670000	2.9007	Sjc_0003009	TRMT10C	FST	9.999
Z	43110001	43120000	2.89786	Sjc_0003364	VPS72	FST	9.999
Z	30825001	30835000	2.89198	Sjc_0003015	Sjc_0003015	FST	9.999
Z	35585001	35595000	2.88644	Sjc_0003148	TOPORS	FST	9.999
Z	43750001	43760000	2.87969	Sjc_0003380	TACR3	FST	9.999
Z	32210001	32225000	2.86569			FST	14.999
Z	45535001	45545000	2.85604	Sjc_0003423	COX15	FST	9.999
Z	46725001	46735000	2.85279	Sjc_0003457;Sjc_0003458	Sjc_0003457;HMCES	FST	9.999
Z	32385001	32400000	2.85061	Sjc_0003061	glt1	FST	14.999
Z	30710001	30720000	2.84817	Sjc_0003011	OSBPL9	FST	9.999
Z	42110001	42120000	2.84323	Sjc_0003332;Sjc_0003333	ZDHHC6;Sjc_0003333	FST	9.999
Z	38120001	38130000	2.83543	Sjc_0003214	GRAP	FST	9.999
Z	53625001	53635000	2.82224	Sjc_0003638	BLOC1S1	FST	9.999
Z	31220001	31230000	2.82057	Sjc_0003029	IQCE	FST	9.999
Z	39145001	39155000	2.82004	Sjc_0003241	VPS53	FST	9.999
Z	32265001	32275000	2.80638			FST	9.999
Z	46235001	46245000	2.80283	Sjc_0003441;Sjc_0003442	ASAH2;SMPD2	FST	9.999
Z	42465001	42475000	2.80113	Sjc_0003344;Sjc_0003345	CAPSL;Sjc_0003345	FST	9.999
Top 0.5% genomic regions with significant P-value of XP-EHH in TW population
Chromosome	Start	End	Value	GeneID	Gene	Evidence	Length(kb)
Z	36340000	36355000	3.59241			XP-EHH	15
Z	83610000	83625000	3.4863			XP-EHH	15
Z	76035000	76050000	3.43457	Sjc_0004157	epabp	XP-EHH	15
Z	50265000	50280000	3.3343	Sjc_0003551	PLOD1	XP-EHH	15
Z	38285000	38300000	3.32823	Sjc_0003217	TMEM57	XP-EHH	15
Z	48040000	48055000	3.18121	Sjc_0003496	CCDC102A	XP-EHH	15
Z	16020000	16040000	3.10689			XP-EHH	20
Z	15955000	16005000	2.9949			XP-EHH	50
Z	53575000	53590000	2.94719			XP-EHH	15
Z	50915000	50930000	2.83891	Sjc_0003571	TOP2B	XP-EHH	15
Z	54000000	54015000	2.83633	Sjc_0003648	MIPEP	XP-EHH	15
Z	53800000	53815000	2.78168	Sjc_0003644	KLHL20	XP-EHH	15
Z	6770000	6785000	2.63531			XP-EHH	15
Z	59460000	59475000	2.6201	Sjc_0003766	Glutathione S-transferase class-mu 28 kDa isozyme (Fragment) (Schistosoma japonicum OX%3D6182);Dbxref=InterPro	XP-EHH	15
Z	81915000	81930000	2.61563	Sjc_0004293	Sjc_0004293	XP-EHH	15
Z	12315000	12355000	2.61361	Sjc_0002584	Sjc_0002584	XP-EHH	40
Z	17090000	17110000	2.60337	Sjc_0002651	MRTO4	XP-EHH	20
Z	45560000	45575000	2.59384	Sjc_0003424;Sjc_0003425	Sjc_0003424;Sjc_0003425	XP-EHH	15
Z	16145000	16200000	2.58404			XP-EHH	55
Z	35560000	35580000	2.58199			XP-EHH	20
Z	57110000	57130000	2.58139	Sjc_0003712	LARP6	XP-EHH	20
Z	16265000	16295000	2.54669			XP-EHH	30
Z	87330000	87345000	2.51416	Sjc_0004425	EZH1	XP-EHH	15
Z	15605000	15625000	2.50017			XP-EHH	20
Z	15480000	15510000	2.49154			XP-EHH	30
Z	85310000	85390000	2.48183	Sjc_0004380;Sjc_0004381	Nep4;Nep1	XP-EHH	80
Z	17975000	17990000	2.47056	Sjc_0002666	RICTOR	XP-EHH	15
Z	43305000	43320000	2.46358	Sjc_0003369	FZR1	XP-EHH	15
Z	42830000	42845000	2.45844			XP-EHH	15
Z	66035000	66145000	2.44808	Sjc_0003896;Sjc_0003897;Sjc_0003898;Sjc_0003899;Sjc_0003900	CDC23;NUP43;CPSF4;Sjc_0003899;Sjc_0003900	XP-EHH	110
Z	15735000	15750000	2.43923			XP-EHH	15
Z	40380000	40395000	2.43589			XP-EHH	15
Z	37780000	37795000	2.43469	Sjc_0003207	Sjc_0003207	XP-EHH	15
Z	85805000	85825000	2.42628	Sjc_0004391	Nep4	XP-EHH	20
Z	4120000	4135000	2.41623			XP-EHH	15
Z	69145000	69210000	2.41539	Sjc_0003977;Sjc_0003978	Nep4;TRMT61A	XP-EHH	65
Z	43465000	43595000	2.40987	Sjc_0003370;Sjc_0003371;Sjc_0003372;Sjc_0003373;Sjc_0003374;Sjc_0003375	ZSWIM8;RPS6KA2;RPS6KA2;USP39;USP39;CLTB	XP-EHH	130
Z	34620000	34640000	2.40863	Sjc_0003118	Sjc_0003118	XP-EHH	20
Z	85565000	85580000	2.40572	Sjc_0004385	Nep4	XP-EHH	15
Z	85650000	85665000	2.39308			XP-EHH	15
Z	40920000	40935000	2.37632	Sjc_0003301	Sjc_0003301	XP-EHH	15
Z	63365000	63390000	2.37209			XP-EHH	25
Z	12240000	12275000	2.3686	Sjc_0002581;Sjc_0002582	Ift52;SGK1	XP-EHH	35
Z	65525000	65545000	2.36813	Sjc_0003880	Ptprd	XP-EHH	20
Z	15300000	15315000	2.36673			XP-EHH	15
Z	6745000	6760000	2.36476			XP-EHH	15
Z	3070000	3085000	2.36197	Sjc_0002371	Sjc_0002371	XP-EHH	15
Z	86620000	86650000	2.35662	Sjc_0004409;Sjc_0004410	SCNN1A;Nep1	XP-EHH	30
Z	22070000	22085000	2.34116	Sjc_0002775;Sjc_0002776	GAR1;Sjc_0002776	XP-EHH	15
Z	64880000	64920000	2.33913	Sjc_0003875	Nep4	XP-EHH	40
Z	13175000	13190000	2.33712			XP-EHH	15
Z	65885000	65910000	2.32679	Sjc_0003891	bre-4	XP-EHH	25
Z	37535000	37550000	2.32468	Sjc_0003203	FANCD2	XP-EHH	15
Z	43640000	43655000	2.32416	Sjc_0003377	Sjc_0003377	XP-EHH	15
Z	86705000	86720000	2.32388	Sjc_0004412	nep-1	XP-EHH	15
Z	42115000	42135000	2.32343	Sjc_0003332;Sjc_0003333	ZDHHC6;Sjc_0003333	XP-EHH	20
Z	42705000	42730000	2.31953	Sjc_0003353	ADH5	XP-EHH	25
Z	12220000	12235000	2.31927	Sjc_0002580;Sjc_0002581	SLC25A31;Ift52	XP-EHH	15
Z	46000000	46015000	2.31477	Sjc_0003436	POLQ	XP-EHH	15
Z	3195000	3210000	2.30999	Sjc_0002375	ADGB	XP-EHH	15
Z	11190000	11220000	2.30893			XP-EHH	30
Z	55415000	55430000	2.30888	Sjc_0003675	MRPL19	XP-EHH	15
Z	30265000	30280000	2.30505			XP-EHH	15
Z	86420000	86450000	2.30472	Sjc_0004406;Sjc_0004407	SCNN1A;nep-2	XP-EHH	30
Z	86725000	86745000	2.30286	Sjc_0004412	nep-1	XP-EHH	20
Z	12930000	12945000	2.30269			XP-EHH	15
Z	37800000	37815000	2.30113	Sjc_0003207	Sjc_0003207	XP-EHH	15
Z	15065000	15085000	2.29995			XP-EHH	20
Z	12595000	12610000	2.29831			XP-EHH	15
Z	18930000	18945000	2.29708	Sjc_0002689	Sjc_0002689	XP-EHH	15
Z	38355000	38370000	2.29218			XP-EHH	15
Z	42560000	42610000	2.28888	Sjc_0003349	RIC1	XP-EHH	50
Z	16235000	16250000	2.28671			XP-EHH	15
Z	37835000	37850000	2.27889			XP-EHH	15
Z	69780000	69795000	2.27778	Sjc_0003994	lipt2	XP-EHH	15
Z	86285000	86315000	2.27394	Sjc_0004401;Sjc_0004403	SCNN1A;nep-2	XP-EHH	30
Z	15220000	15235000	2.27121			XP-EHH	15
Z	45195000	45210000	2.2701	Sjc_0003411;Sjc_0003412	MRPL37;DDX21	XP-EHH	15
Z	86240000	86255000	2.26992	Sjc_0004401;Sjc_0004402	SCNN1A;Sjc_0004402	XP-EHH	15
Z	49710000	49725000	2.26964	Sjc_0003541	KIAA1429	XP-EHH	15
Z	32460000	32480000	2.25853	Sjc_0003064;Sjc_0004402	GID4;CNKSR2	XP-EHH	20
Z	3420000	3435000	2.25763			XP-EHH	15
Z	86330000	86345000	2.25734			XP-EHH	15
Z	35395000	35410000	2.25417	Sjc_0003143	RAS1	XP-EHH	15
Z	38710000	38725000	2.25374	Sjc_0003227	Lipm	XP-EHH	15
Z	39280000	39295000	2.25144	Sjc_0003245	ARFRP1	XP-EHH	15
Z	56540000	56555000	2.2503	Sjc_0003699;CNKSR2	ACBD3;KIAA0232	XP-EHH	15
Z	1265000	1280000	2.24955	Sjc_0002341	Sjc_0002341	XP-EHH	15
Z	86675000	86695000	2.24939	Sjc_0004411	Sjc_0004411	XP-EHH	20
Z	87535000	87550000	2.24809			XP-EHH	15
Z	66160000	66225000	2.24805	Sjc_0003902;Sjc_0003903;Sjc_0003904;Sjc_0003905	TBC1D20;Sjc_0003903;ITFG1;PTBP2	XP-EHH	65
Z	37640000	37660000	2.24576			XP-EHH	20
Z	20225000	20240000	2.24185	Sjc_0002725	ELAC2	XP-EHH	15
Z	70490000	70505000	2.2384	Sjc_0004008	Pten	XP-EHH	15
Z	15095000	15120000	2.23736			XP-EHH	25
Z	68365000	68380000	2.23365	Sjc_0003958	Globin (Isoparorchis hypselobagri OX%3D36663);Dbxref=InterPro	XP-EHH	15
Z	6595000	6610000	2.23282	Sjc_0002442	TTN	XP-EHH	15
Z	390000	445000	2.22993			XP-EHH	55
Z	84220000	84235000	2.22693	Sjc_0004342	KCNH5	XP-EHH	15
Z	315000	375000	2.22616	Sjc_0002320;Sjc_0002321	Fhl2；FBF1	XP-EHH	60
Z	2465000	2480000	2.2246	Sjc_0002364	EIF3E	XP-EHH	15
Z	66460000	66475000	2.22342	Sjc_0003910	ARHGAP24	XP-EHH	15
Z	69810000	69825000	2.22037	Sjc_0003995	PCDH18	XP-EHH	15
Z	15690000	15705000	2.21908			XP-EHH	15
Z	50225000	50240000	2.21865	Sjc_0003548	MICU1	XP-EHH	15
Z	42945000	42960000	2.21645	Sjc_0003360	ELTD1	XP-EHH	15
Z	64690000	64705000	2.20532			XP-EHH	15
Z	64775000	64795000	2.2046			XP-EHH	20
Z	86580000	86610000	2.2028	Sjc_0004409	SCNN1A	XP-EHH	30
Z	79030000	79050000	2.20269			XP-EHH	20
Z	85630000	85645000	2.20053	Sjc_0004386	Nep1	XP-EHH	15
Z	4655000	4670000	2.19944	Sjc_0002403	DNAH6	XP-EHH	15
Z	70185000	70210000	2.19779			XP-EHH	25
Z	63570000	63605000	2.19285	Sjc_0003852；Sjc_0003853	Sjc_0003852;ACTB	XP-EHH	35
Z	37405000	37420000	2.19242			XP-EHH	15
Z	10965000	10980000	2.18358	Sjc_0002553;Sjc_0002554	ARHGAP1;ECU03_1190	XP-EHH	15
Z	1300000	1315000	2.18157	Sjc_0002342	Sjc_0002342	XP-EHH	15
Z	42625000	42645000	2.18105	Sjc_0003349;Sjc_0003350	RIC1;Sjc_0003350	XP-EHH	20
Z	79300000	79315000	2.17666			XP-EHH	15
Z	43170000	43185000	2.17522			XP-EHH	15
Z	84170000	84185000	2.17468	Sjc_0004342	KCNH5	XP-EHH	15
Z	14445000	14475000	2.17248	Sjc_0002615;Sjc_0002616	CASP7;SKIV2L	XP-EHH	30
Z	66245000	66280000	2.17223	Sjc_0003905;Sjc_0003906	PTBP2;PALD1	XP-EHH	35
Z	78850000	78865000	2.17067	Sjc_0004227;Sjc_0004228	EEF2K;KPNA4	XP-EHH	15
Z	80810000	80835000	2.16842	Sjc_0004273;Sjc_0004274	Sjc_0004273;Sjc_0004274	XP-EHH	25
Z	84195000	84210000	2.1651	Sjc_0004342	KCNH5	XP-EHH	15
Z	42970000	43020000	2.16439	Sjc_0003361	LRRC6	XP-EHH	50
Z	84120000	84135000	2.16379	Sjc_0004342	KCNH5	XP-EHH	15
Z	39360000	39375000	2.16281	Sjc_0003249	CCDC81	XP-EHH	15
Z	13305000	13320000	2.16005			XP-EHH	15
Z	26250000	26265000	2.15956	Sjc_0002880	SPSB3	XP-EHH	15
Z	86375000	86400000	2.15867	Sjc_0004405;Sjc_0004406	nep-2;SCNN1A	XP-EHH	25
Z	77980000	77995000	2.14511			XP-EHH	15
Z	640000	655000	2.14222			XP-EHH	15
Z	85470000	85490000	2.14012			XP-EHH	20
Z	150000	170000	2.13877	Sjc_0002315	PFKFB2	XP-EHH	20
Z	86860000	86885000	2.13649	Sjc_0004415	Sjc_0004415	XP-EHH	25
Z	465000	480000	2.13561			XP-EHH	15
Z	85775000	85790000	2.13119			XP-EHH	15
Z	70465000	70485000	2.12956	Sjc_0004006;Sjc_0004007	LITAF;litaf	XP-EHH	20
Z	13645000	13660000	2.12927	Sjc_0002595	FAM135B	XP-EHH	15
Z	19390000	19405000	2.12781	Sjc_0002701	DENND5A	XP-EHH	15
Z	11980000	11995000	2.12727	Sjc_0002575	GPD1L	XP-EHH	15
Z	72570000	72590000	2.12472	Sjc_0004060	Src42A	XP-EHH	20
Z	43335000	43350000	2.12406			XP-EHH	15
Z	9425000	9440000	2.11963			XP-EHH	15
Z	78895000	78910000	2.11751	Sjc_0004230	FOPNL	XP-EHH	15
Z	1485000	1500000	2.11427	Sjc_0002346	ACACB	XP-EHH	15
Z	86515000	86525000	2.11336			XP-EHH	10
Z	45845000	45860000	2.11279	Sjc_0003431	RAD23B	XP-EHH	15
Z	64845000	64860000	2.11136			XP-EHH	15
Z	79065000	79080000	2.11121	Sjc_0004236	Sjc_0004236	XP-EHH	15
Z	27310000	27325000	2.10404			XP-EHH	15
Z	285000	300000	2.10328	Sjc_0002320	Fhl2	XP-EHH	15
Z	1075000	1090000	2.09855	Sjc_0002339	AXIN1	XP-EHH	15
Z	65035000	65050000	2.0961			XP-EHH	15
Z	12790000	12815000	2.09112			XP-EHH	25
Z	86785000	86800000	2.09105	Sjc_0004413	Sjc_0004413	XP-EHH	15
Z	72540000	72555000	2.08824			XP-EHH	15
Z	62920000	62940000	2.08366	Sjc_0003846	IPO5	XP-EHH	20
Z	4710000	4725000	2.08196	Sjc_0002403	DNAH6	XP-EHH	15
Z	38235000	38250000	2.08049	Sjc_0003216;Sjc_0003217	POLE;TMEM57	XP-EHH	15

## Sheet: Table S6
Table S6. GO enrichment of the selected genes in Taiwan population identified by CMS (P-value < 0.05). Related to Fig 3 and 4
ID	Description	geneID	pvalue	Category	Count
GO:0010972	negative regulation of G2/M transition of mitotic cell cycle	Sjc_0002324/Sjc_0003776	0.00426467	BP	2
GO:1902750	negative regulation of cell cycle G2/M phase transition	Sjc_0002324/Sjc_0003776	0.00499192	BP	2
GO:0007605	sensory perception of sound	Sjc_0002382/Sjc_0004267	0.0115283	BP	2
GO:0042158	lipoprotein biosynthetic process	Sjc_0002488/Sjc_0002846	0.0119	BP	2
GO:0042157	lipoprotein metabolic process	Sjc_0002488/Sjc_0002846	0.0154789	BP	2
GO:0050954	sensory perception of mechanical stimulus	Sjc_0002382/Sjc_0004267	0.0218475	BP	2
GO:0007127	meiosis I	Sjc_0002324/Sjc_0004228	0.0223382	BP	2
GO:0048209	regulation of vesicle targeting, to, from or within Golgi	Sjc_0004258	0.0272951	BP	1
GO:0019054	modulation by virus of host cellular process	Sjc_0004228	0.0299858	BP	1
GO:0033314	mitotic DNA replication checkpoint signaling	Sjc_0003776	0.0299858	BP	1
GO:0010389	regulation of G2/M transition of mitotic cell cycle	Sjc_0002324/Sjc_0003776	0.0307996	BP	2
GO:0044068	modulation by symbiont of host cellular process	Sjc_0004228	0.0326696	BP	1
GO:0070262	peptidyl-serine dephosphorylation	Sjc_0004104	0.0326696	BP	1
GO:1902749	regulation of cell cycle G2/M phase transition	Sjc_0002324/Sjc_0003776	0.0330877	BP	2
GO:0006999	nuclear pore organization	Sjc_0004228	0.0353464	BP	1
GO:0034377	plasma lipoprotein particle assembly	Sjc_0002846	0.0380163	BP	1
GO:1901991	negative regulation of mitotic cell cycle phase transition	Sjc_0002324/Sjc_0003776	0.0390935	BP	2
GO:0006607	NLS-bearing protein import into nucleus	Sjc_0004228	0.0406792	BP	1
GO:0008299	isoprenoid biosynthetic process	Sjc_0002433	0.0406792	BP	1
GO:0018198	peptidyl-cysteine modification	Sjc_0002488	0.0406792	BP	1
GO:0032224	positive regulation of synaptic transmission, cholinergic	Sjc_0003555	0.0406792	BP	1
GO:0071827	plasma lipoprotein particle organization	Sjc_0002846	0.0406792	BP	1
GO:1901988	negative regulation of cell cycle phase transition	Sjc_0002324/Sjc_0003776	0.040972	BP	2
GO:0061982	meiosis I cell cycle process	Sjc_0002324/Sjc_0004228	0.0416059	BP	2
GO:0034367	protein-containing complex remodeling	Sjc_0002846	0.0433352	BP	1
GO:0061028	establishment of endothelial barrier	Sjc_0004104	0.0433352	BP	1
GO:0065005	protein-lipid complex assembly	Sjc_0002846	0.0433352	BP	1
GO:1903670	regulation of sprouting angiogenesis	Sjc_0004104	0.0433352	BP	1
GO:0007063	regulation of sister chromatid cohesion	Sjc_0002324	0.0459843	BP	1
GO:0007130	synaptonemal complex assembly	Sjc_0002324	0.0459843	BP	1
GO:0015870	acetylcholine transport	Sjc_0003555	0.0459843	BP	1
GO:0019048	modulation by virus of host process	Sjc_0004228	0.0459843	BP	1
GO:0071825	protein-lipid complex subunit organization	Sjc_0002846	0.0459843	BP	1
GO:1901374	acetate ester transport	Sjc_0003555	0.0459843	BP	1
GO:0000076	DNA replication checkpoint signaling	Sjc_0003776	0.0486266	BP	1
GO:0044003	modulation by symbiont of host process	Sjc_0004228	0.0486266	BP	1
GO:0010035	response to inorganic substance	Sjc_0002433/Sjc_0002846/Sjc_0004228	0.0489851	BP	3

## Sheet: Table S7
Table S7. Alter Allele Frequencies (AF) of six SNPs in DYS associated with five non-synonymous mutations in the C-L and C-M population.
Chromosome	Position	Ref/Alt	Amino change	Fst	AF(TW)	AF(C-L)
Z	50362302	T/C	p.Y1142C	1	1	0
Z	50363889	A/C	p.H1012R	1	1	0
Z	50363890	T/C		1	1	0
Z	50377891	G/A	p.T349I	0.174058	1	0.75
Z	50399805	C/T	p.G112S	0.33033	1	0.625
Z	50399919	G/A	p.H74Y	0.90567	1	0.0833333

## Sheet: Table S8
Table S8. Candidate windows genes in C-M population identified with XP-EHH, iHS, FST and Tajima's D. Related to Fig 5 and 6.
Top 0.1% genomic regions in China Mountain population identified by XP-EHH
Chromosome	Start	End	Value	GeneID	Gene	Evidence	Length(kb)
Z	37750000	37765000	4.86247	Sjc_0003207	Sjc_0003207	XP-EHH	15
Z	16020000	16040000	4.19581			XP-EHH	65
Z	86580000	86595000	3.78084	Sjc_0004409	SCNN1A	XP-EHH	130
Z	35565000	35580000	3.69918			XP-EHH	55
Z	85475000	85495000	3.69077			XP-EHH	35
Z	32970000	33005000	3.47308	Sjc_0003084	RUFY1	XP-EHH	65
Z	36600000	36615000	3.42376	Sjc_0003181	HMBS	XP-EHH	15
Z	38285000	38300000	3.41847	Sjc_0003217	TMEM57	XP-EHH	35
Z	79135000	79160000	3.41567			XP-EHH	100
Z	4340000	4355000	3.34779	Sjc_0002394	Sjc_0002394	XP-EHH	65
Z	7560000	7625000	3.34201	Sjc_0002472	ARHGAP29	XP-EHH	60
Z	13835000	13850000	3.30405	Sjc_0002597	Hmgs	XP-EHH	30
Z	85260000	85295000	3.29847	Sjc_0004379	RAB6	XP-EHH	20
Z	46070000	46085000	3.26536			XP-EHH	65
Z	53800000	53815000	3.23263	Sjc_0003644	KLHL20	XP-EHH	45
Z	49430000	49485000	3.22601	Sjc_0003530/Sjc_0003531/Sjc_0003532	EPB41L3/Sjc_0003531/Sjc_0003532	XP-EHH	35
Z	56705000	56750000	3.20585	Sjc_0003703/Sjc_0003704	Lrp1b/LIMS2	XP-EHH	90
Z	40920000	40935000	3.20426	Sjc_0003301	Sjc_0003301	XP-EHH	45
Z	59635000	59650000	3.19052	Sjc_0003770	TMEM8A	XP-EHH	15
Z	78355000	78455000	3.16111	Sjc_0004217/Sjc_0004218	Sjc_0004217/BICC1	XP-EHH	15
Z	7390000	7455000	3.15824	Sjc_0002468	CALB2	XP-EHH	50
Z	78570000	78600000	3.13648	Sjc_0004221	TBC1D15	XP-EHH	15
Z	77975000	77990000	3.11699			XP-EHH	30
Z	65965000	65980000	3.10037	Sjc_0003895	KEAP1	XP-EHH	15
Z	13420000	13440000	3.09338			XP-EHH	30
Z	33885000	33900000	3.09159	Sjc_0003091	TENM2	XP-EHH	30
Z	78160000	78180000	3.08432	Sjc_0004212	SELENOI	XP-EHH	30
Z	38810000	38825000	3.0794			XP-EHH	45
Z	87490000	87510000	3.06592			XP-EHH	35
Z	78185000	78205000	3.06501			XP-EHH	15
Z	68040000	68170000	3.05667	Sjc_0003946/Sjc_0003947/Sjc_0003948/Sjc_0003949/Sjc_0003950	cta/Psmb2/ATR/Sjc_0003949/RPS23	XP-EHH	30
Z	48465000	48495000	3.04592	Sjc_0003505	TMEM26	XP-EHH	15
Z	86600000	86615000	3.03971	Sjc_0004409	SCNN1A	XP-EHH	15
Z	85985000	86015000	3.03809	Sjc_0004397	FBXL4	XP-EHH	15
Z	4695000	4725000	3.03228	Sjc_0002403	DNAH6	XP-EHH	30
Z	67950000	68015000	3.01317	Sjc_0003945	pik3r1-a	XP-EHH	20
Z	17410000	17445000	3.00413	Sjc_0002656	BMP1	XP-EHH	35
Z	13765000	13810000	2.99533	Sjc_0002596	PDZD3	XP-EHH	15
Z	49975000	50025000	2.97666	Sjc_0002394;Sjc_0003545	Sjc_0002394/Sjc_0003545	XP-EHH	20
Z	13700000	13760000	2.97196	Sjc_0002596	PDZD3	XP-EHH	40
Z	49490000	49535000	2.97196	Sjc_0003532	Sjc_0003532	XP-EHH	15
Z	78755000	78770000	2.95222	Sjc_0004225	FNDC3A	XP-EHH	15
Z	49890000	49925000	2.95113	Sjc_0003544	USP24	XP-EHH	15
Z	49390000	49410000	2.94719	Sjc_0003528/Sjc_0003529/Sjc_0003530	PRKACA/TTC4/EPB41L3	XP-EHH	15
Z	87535000	87550000	2.94225			XP-EHH	15
Z	58490000	58505000	2.94062	Sjc_0003746	KCNK9	XP-EHH	15
Z	16520000	16535000	2.93718			XP-EHH	15
Z	75695000	75785000	2.93587	Sjc_0004149/Sjc_0004150/Sjc_0004151	Sjc_0004149/Sjc_0004150/Sjc_0004151	XP-EHH	15
Z	86550000	86565000	2.93433	Sjc_0004408/Sjc_0004409	nep-2/SCNN1A	XP-EHH	15
Z	79065000	79080000	2.92512	Sjc_0004236	Sjc_0004236	XP-EHH	15
Z	48415000	48430000	2.92478	Sjc_0003504	Piezo2	XP-EHH	15
Z	14350000	14365000	2.9243	Sjc_0002612	AGPAT5	XP-EHH	15
Z	45880000	45895000	2.92182			XP-EHH	15
Z	85915000	85945000	2.92079	Sjc_0004393/Sjc_0004394	ubr-1/RALBP1	XP-EHH	15
Z	640000	660000	2.91955			XP-EHH	20
Z	35430000	35445000	2.91556	Sjc_0003144	PDCD2	XP-EHH	15
Z	37470000	37485000	2.90209	Sjc_0003202	TUBGCP2	XP-EHH	20
Z	27605000	27620000	2.90068	Sjc_0002913	RPL6	XP-EHH	15
Z	79975000	79995000	2.89544	Sjc_0004259	NPC2	XP-EHH	25
Z	6765000	6780000	2.89532	Sjc_0002445	Sjc_0002445	XP-EHH	15
Z	48525000	48570000	2.89071	Sjc_0003505	TMEM26	XP-EHH	15
Z	78650000	78665000	2.88953	Sjc_0004222	ph-p	XP-EHH	15
Z	85305000	85320000	2.88881	Sjc_0004380	Nep4	XP-EHH	15
Z	58305000	58370000	2.8818	Sjc_0003744	PRKD1	XP-EHH	15
Z	43005000	43020000	2.88016			XP-EHH	15
Z	6480000	6495000	2.87601	Sjc_0002442	TTN	XP-EHH	25
Z	85145000	85175000	2.87211	Sjc_0004374	Sjc_0004374	XP-EHH	15
Z	77775000	77790000	2.86377	Sjc_0004205	SLC12A9	XP-EHH	15
Z	58240000	58255000	2.86035	Sjc_0003739/Sjc_0003742	HDLBP/RABL6	XP-EHH	15
Z	86030000	86055000	2.85924			XP-EHH	15
Z	36240000	36255000	2.85686			XP-EHH	15
Z	78250000	78280000	2.85548	Sjc_0004213	C1orf228	XP-EHH	15
Z	11300000	11335000	2.85367	Sjc_0002562/Sjc_0002563	Sjc_0002562/Sjc_0002563	XP-EHH	15
Z	7925000	7940000	2.85168	Sjc_0002482	POLR3E	XP-EHH	15
Z	78615000	78630000	2.84721	Sjc_0004222	ph-p	XP-EHH	15
Z	51795000	51825000	2.84659			XP-EHH	15
Z	68020000	68035000	2.84256	Sjc_0003946/Sjc_0003947/Sjc_0003948/Sjc_0003949/Sjc_0003950	cta/Psmb2/ATR/Sjc_0003949/RPS23	XP-EHH	15
Z	40845000	40860000	2.83686	Sjc_0003300	DDX46	XP-EHH	15
Z	43565000	43585000	2.82014	Sjc_0003373/Sjc_0003374/Sjc_0003375	USP39/USP39/CLTB	XP-EHH	15
Z	8385000	8410000	2.81983			XP-EHH	15
Z	13970000	14015000	2.81712	Sjc_0002601/Sjc_0002602	UNC45A/TUBE1	XP-EHH	15
Z	68175000	68190000	2.81351	Sjc_0003951	Sjc_0003951	XP-EHH	15
Z	36340000	36355000	2.80451			XP-EHH	15
Z	2865000	2885000	2.80224			XP-EHH	15
Z	78775000	78800000	2.79886	Sjc_0004226	FNDC3A	XP-EHH	15
Z	87065000	87080000	2.78835			XP-EHH	15
Z	50515000	50540000	2.78731	Sjc_0003557/Sjc_0003558/Sjc_0003559	Sjc_0003557/Sjc_0003558/UTRN	XP-EHH	15
Z	64565000	64585000	2.7853	Sjc_0003871	FUCA1	XP-EHH	15
Z	85870000	85885000	2.7828	Sjc_0004393	ubr-1	XP-EHH	15
Z	22900000	22915000	2.78179			XP-EHH	15
Z	49935000	49955000	2.77896	Sjc_0003544	USP24	XP-EHH	15
Z	6560000	6575000	2.77706	Sjc_0002442/Sjc_0002443	TTN/Sjc_0002443	XP-EHH	15
Z	79460000	79475000	2.77413			XP-EHH	15
Z	69810000	69825000	2.7699	Sjc_0003995	PCDH18	XP-EHH	15
Z	41540000	41580000	2.76722	Sjc_0003323	Bug22	XP-EHH	15
Z	16805000	16820000	2.76567	Sjc_0002641	PNP	XP-EHH	15
Z	84640000	84655000	2.75317	Sjc_0004355	HMG20A	XP-EHH	15
Z	15045000	15060000	2.74932			XP-EHH	15
Z	64595000	64610000	2.74854			XP-EHH	15
Z	50395000	50410000	2.74803	Sjc_0003555	Dys	XP-EHH	15
Z	52845000	52860000	2.74724	Sjc_0003621	Sjc_0003621	XP-EHH	15
Z	59745000	59760000	2.74428	Sjc_0003773	PRKG1	XP-EHH	15
Z	355000	370000	2.74426	Sjc_0002321	FBF1	XP-EHH	15
Z	56880000	56895000	2.7399			XP-EHH	15
Z	85240000	85255000	2.72647	Sjc_0004377/Sjc_0004378	EIF3G/Sjc_0004378	XP-EHH	15
Z	77800000	77815000	2.72639	Sjc_0004205	SLC12A9	XP-EHH	15
Z	2430000	2445000	2.72526	Sjc_0002363	ADCK5	XP-EHH	15
Z	77940000	77955000	2.7198	Sjc_0004209	Sjc_0004209	XP-EHH	15
Z	64900000	64915000	2.71797	Sjc_0003875	Nep4	XP-EHH	15
Z	48870000	48885000	2.71237	Sjc_0003511	CNTN3	XP-EHH	15
Z	5315000	5330000	2.70162	Sjc_0002417	SYT2	XP-EHH	15
Z	50445000	50460000	2.70131	Sjc_0003557	Sjc_0003557	XP-EHH	15
Z	57355000	57370000	2.69069	Sjc_0003720	FHOD1	XP-EHH	15
Z	21905000	21920000	2.68956			XP-EHH	15
Z	22650000	22665000	2.68814	Sjc_0002790	Mtrex	XP-EHH	15
Z	26340000	26355000	2.68526			XP-EHH	15
Z	49675000	49690000	2.68079	Sjc_0003539	PSMD12	XP-EHH	15
Z	14705000	14720000	2.68067	Sjc_0002623/Sjc_0002624	PTK2/EXOC3	XP-EHH	15
Z	85210000	85225000	2.66721	Sjc_0004376	FLCN	XP-EHH	15
Z	32760000	32775000	2.66303	Sjc_0003073	ALK	XP-EHH	15
Z	50470000	50485000	2.66186	Sjc_0003557	Sjc_0003557	XP-EHH	15
Z	83735000	83750000	2.64659	Sjc_0004334	AP2M1	XP-EHH	15
Z	37950000	37965000	2.63671	Sjc_0003210/Sjc_0003211	Sjc_0003210/Sjc_0003211	XP-EHH	15
Top 0.1% genomic regions in China Mountain population identified by iHS
Chromosome	Start	End	Value	GeneID	Gene	Evidence	Length(kb)
Z	41420000	41435000	6.46341	Sjc_0003319;Sjc_0003320	crip1;SGSM3	iHS	15
Z	69545000	69560000	5.6661	Sjc_0003987	ABHD16A	iHS	15
Z	58330000	58345000	5.53609	Sjc_0003744	PRKD1	iHS	15
Z	78735000	78750000	5.43486	Sjc_0004224	FNDC3A	iHS	15
Z	79405000	79420000	5.4115	Sjc_0004243	AK7	iHS	15
Z	63795000	63810000	5.33422	Sjc_0003858	AGRN	iHS	15
Z	56890000	56905000	5.12653			iHS	15
Z	7905000	7920000	5.11291			iHS	15
Z	78575000	78595000	5.09188	Sjc_0004221	TBC1D15	iHS	20
Z	85265000	85280000	5.04595	Sjc_0004379	RAB6	iHS	15
Z	13795000	13810000	5.04027			iHS	15
Z	62105000	62135000	5.01522	Sjc_0003821;Sjc_0003822	REV1;CCNL1	iHS	30
Z	78005000	78015000	4.91616			iHS	10
Z	87495000	87510000	4.90409			iHS	15
Z	86040000	86050000	4.8801			iHS	10
Z	5550000	5565000	4.85341			iHS	15
Z	58175000	58185000	4.85024			iHS	10
Z	85715000	85730000	4.83373	Sjc_0004388	Nep4	iHS	15
Z	58265000	58280000	4.74372	Sjc_0003742;Sjc_0003743	RABL6;RABL6	iHS	15
Z	62895000	62920000	4.73823	Sjc_0003845	MCM7	iHS	25
Z	63210000	63230000	4.73205			iHS	20
Z	80770000	80785000	4.72437	Sjc_0004272	TPRG1L	iHS	15
Z	79120000	79130000	4.67858	Sjc_0004238	TARDBP	iHS	10
Z	15120000	15135000	4.64502			iHS	15
Z	78770000	78795000	4.64313	Sjc_0004226	FNDC3A	iHS	25
Z	58310000	58325000	4.62448	Sjc_0003744	PRKD1	iHS	15
Z	55560000	55575000	4.62024	Sjc_0003680	TAF10	iHS	15
Z	17405000	17440000	4.61738	Sjc_0002656	BMP1	iHS	35
Z	80525000	80540000	4.59063	Sjc_0004267	USH2A	iHS	15
Z	61690000	61705000	4.58301	Sjc_0003811;Sjc_0003812;Sjc_0003813	PYGB;Sjc_0003812;Sjc_0003813	iHS	15
Z	50060000	50075000	4.56681	Sjc_0003546	DIRAS1	iHS	15
Z	51890000	51905000	4.56448	Sjc_0003594;Sjc_0003595	VPS51;CDC31	iHS	15
Z	85305000	85320000	4.55981	Sjc_0004380	Nep4	iHS	15
Z	64580000	64595000	4.55575	Sjc_0003871	FUCA1	iHS	15
Z	13620000	13635000	4.54133	Sjc_0002594;Sjc_0002595	CAPSL;FAM135B	iHS	15
Z	56475000	56490000	4.51125	Sjc_0003699	ACBD3	iHS	15
Z	18810000	18820000	4.50281	Sjc_0002687;Sjc_0002688	RABEP1;Sjc_0002688	iHS	10
Z	22035000	22050000	4.48074			iHS	15
Z	69185000	69200000	4.48029	Sjc_0003977	Nep4	iHS	15
Z	7425000	7440000	4.47715	Sjc_0002468	CALB2	iHS	15
Z	85475000	85490000	4.46477			iHS	15
Z	32965000	33005000	4.46431	Sjc_0003084	RUFY1	iHS	40
Z	85925000	85940000	4.46002	Sjc_0004394	RALBP1	iHS	15
Z	50495000	50525000	4.44698	Sjc_0003557	Sjc_0003557	iHS	30
Z	78400000	78445000	4.44256			iHS	45
Z	19940000	19960000	4.43503	Sjc_0002717	TBCK	iHS	20
Z	13700000	13740000	4.42898			iHS	40
Z	77535000	77550000	4.4075	Sjc_0004197	NTN1	iHS	15
Z	61150000	61170000	4.39989	Sjc_0003804	Sjc_0003804	iHS	20
Z	62075000	62090000	4.3969	Sjc_0003821	REV1	iHS	15
Z	79135000	79150000	4.39582			iHS	15
Z	55350000	55365000	4.38238			iHS	15
Z	63110000	63130000	4.37655			iHS	20
Z	51935000	51975000	4.35837	Sjc_0003596;Sjc_0003597	Calcium-binding allergen Ole e 8 (Olea europaea OX%3D4146);Dbxref=InterPro;Sjc_0003597	iHS	40
Z	55580000	55595000	4.34867	Sjc_0003681	ARFGEF1	iHS	15
Z	8230000	8245000	4.34371	Sjc_0002493;Sjc_0002494;Sjc_0002495	NSUN4;SYS1;COQ9	iHS	15
Z	58715000	58730000	4.34171	Sjc_0003748	NGEF	iHS	15
Z	8320000	8335000	4.33336	Sjc_0002497	CUL5	iHS	15
Z	265000	280000	4.32772			iHS	15
Z	38330000	38345000	4.29549			iHS	15
Z	58065000	58080000	4.2638	Sjc_0003738	kay	iHS	15
Z	53090000	53105000	4.25116	Sjc_0003630;Sjc_0003631	litaf;Kank3	iHS	15
Z	4715000	4725000	4.2365	Sjc_0002403	DNAH6	iHS	10
Z	51865000	51880000	4.21764	Sjc_0003593;Sjc_0003594	Sjc_0003593;VPS51	iHS	15
Z	55870000	55885000	4.20417	Sjc_0003685	Ddr2	iHS	15
Z	85185000	85200000	4.16395	Sjc_0004375	Sjc_0004375	iHS	15
Z	79990000	80005000	4.15126	Sjc_0004259;Sjc_0004260	NPC2;OTOF	iHS	15
Z	5315000	5335000	4.14702	Sjc_0002417	SYT2	iHS	20
Z	38095000	38110000	4.14589	Sjc_0003213	ANK1	iHS	15
Z	51795000	51825000	4.14234			iHS	30
Z	34680000	34695000	4.12501	Sjc_0003120	C19orf52	iHS	15
Z	82485000	82500000	4.10854	Sjc_0004309	Sjc_0004309	iHS	15
Z	23590000	23605000	4.035	Sjc_0002811	Sjc_0002811	iHS	15
Z	82505000	82545000	4.02197	Sjc_0004310;Sjc_0004311	FUNDC2;CARM1	iHS	40
Z	78285000	78300000	4.02019	Sjc_0004213	C1orf228	iHS	15
Z	59300000	59315000	4.00991	Sjc_0003759;Sjc_0003760	Sjc_0003759;Sjc_0003760	iHS	15
Z	78665000	78685000	3.99698	Sjc_0004222;Sjc_0004223	ph-p;RFC4	iHS	20
Z	82090000	82105000	3.97133	Sjc_0004300	Sjc_0004300	iHS	15
Z	2440000	2455000	3.91133	Sjc_0002363	ADCK5	iHS	15
Z	7760000	7775000	3.9058	Sjc_0002477	Copa	iHS	15
Z	56325000	56340000	3.89511			iHS	15
Z	80915000	80925000	3.87727	Sjc_0004278	BTBD9	iHS	10
Z	3790000	3805000	3.85374	Sjc_0002386	Sjc_0002386	iHS	15
Z	82665000	82680000	3.83929			iHS	15
Z	29180000	29195000	3.83907	Sjc_0002963	ATG5	iHS	15
Z	85225000	85240000	3.7995	Sjc_0004376;Sjc_0004377	FLCN;EIF3G	iHS	15
Z	22955000	22970000	3.77355	Sjc_0002799	NAV2	iHS	15
Top 1% genomic regions in C-M population identified by cross-population methods FST
Chromosome	Start	End	Value	GeneID	Gene	Evidence	Length(kb)
Z	49180001	49360000	6.84805	Sjc_0003523;Sjc_0003524;Sjc_0003525;Sjc_0003526;Sjc_0003527;Sjc_0003528	PIH1D1;PCMTD2;DDX52;Grik3;tekt4;PRKACA	FST	180
Z	50165001	50260000	6.28909	Sjc_0003547;Sjc_0003548;Sjc_0003549;Sjc_0003550	GA18377;MICU1;TRA2B;PLOD1	FST	95
Z	15870001	15880000	5.83003			FST	10
Z	15960001	15975000	5.6155			FST	15
Z	120001	130000	5.43074			FST	10
Z	31835001	31870000	5.34518	Sjc_0003046;Sjc_0003047	EXOSC4;Sjc_0003047	FST	35
Z	31810001	31830000	5.27797	Sjc_0003045	ODF3	FST	20
Z	49075001	49090000	4.84568	Sjc_0003517;Sjc_0003518;Sjc_0003519	Sjc_0003517;WDR88;KDM4B	FST	15
Z	16135001	16165000	4.83218			FST	30
Z	50055001	50080000	4.81922	Sjc_0003546	DIRAS1	FST	25
Z	48585001	48600000	4.77082	Sjc_0003506	EXOC7	FST	15
Z	48745001	48755000	4.75257	Sjc_0003509	Sjc_0003509	FST	10
Z	48980001	49015000	4.74191	Sjc_0003515;Sjc_0003516	VCP;Sjc_0003516	FST	35
Z	64505001	64535000	4.67878	Sjc_0003870	Sjc_0003870	FST	30
Z	48920001	48930000	4.64523	Sjc_0003512	PRKCA	FST	10
Z	48150001	48175000	4.60842	Sjc_0003501	CHDC2	FST	25
Z	32700001	32715000	4.55553	Sjc_0003072	Sjc_0003072	FST	15
Z	32735001	32750000	4.45985			FST	15
Z	48950001	48965000	4.36947	Sjc_0003514	TBC1D23	FST	15
Z	49105001	49120000	4.31984	Sjc_0003520;Sjc_0003521	KDM4B;Sjc_0003521	FST	15
Z	25980001	26030000	4.14674	Sjc_0002874	Sjc_0002874	FST	50
Z	50125001	50140000	4.13419			FST	15
Z	55370001	55385000	4.08515			FST	15
Z	76775001	76790000	4.07685			FST	15
Z	49125001	49145000	4.0662	Sjc_0003522	KLF4	FST	20
Z	85160001	85170000	4.03253			FST	10
Z	57370001	57380000	3.90839	Sjc_0003720	FHOD1	FST	10
Z	48280001	48295000	3.90727			FST	15
Z	47720001	47735000	3.87451	Sjc_0003489	Sjc_0003489	FST	15
Z	72475001	72490000	3.87156	Sjc_0004057	Sjc_0004057	FST	15
Z	49025001	49040000	3.83688	Sjc_0003516	Sjc_0003516	FST	15
Z	48935001	48945000	3.72915	Sjc_0003513	IFT57	FST	10
Z	31875001	31885000	3.69598	Sjc_0003048	lge-1	FST	10
Z	22430001	22440000	3.69596	Sjc_0002783	MAPK15	FST	10
Z	60680001	60690000	3.69241	Sjc_0003790	Sjc_0003790	FST	10
Z	62160001	62170000	3.65141	Sjc_0003823	TMEM63C	FST	10
Z	49990001	50005000	3.64713	Sjc_0003544	USP24	FST	15
Z	79095001	79105000	3.60079	Sjc_0004237	FAM187B	FST	10
Z	49045001	49055000	3.59849			FST	10
Z	23515001	23525000	3.56752	Sjc_0002809	DNAH9	FST	10
Z	51890001	51905000	3.53211	Sjc_0003594;Sjc_0003595	VPS51;CDC31	FST	15
Z	51235001	51245000	3.5261	Sjc_0003580	DDX47	FST	10
Z	31375001	31385000	3.50847	Sjc_0003031	med23	FST	10
Z	57650001	57660000	3.50042	Sjc_0003723	SRSF7	FST	10
Z	43770001	43780000	3.49009	Sjc_0003380	TACR3	FST	10
Z	55705001	55715000	3.46332	Sjc_0003684	Sjc_0003684	FST	10
Z	51815001	51825000	3.46271			FST	10
Z	67845001	67855000	3.44327	Sjc_0003942;Sjc_0003943	ORC1;ENPP4	FST	10
Z	72515001	72525000	3.44067	Sjc_0004058	NTN4	FST	10
Z	57460001	57470000	3.43266			FST	10
Z	15000001	15010000	3.42755	Sjc_0002629	Slc6a5	FST	10
Z	19650001	19660000	3.41823	Sjc_0002708	Sjc_0002708	FST	10
Z	41925001	41935000	3.41258			FST	10
Z	31895001	31905000	3.39319	Sjc_0003048	lge-1	FST	10
Z	79110001	79120000	3.38832	Sjc_0004238	TARDBP	FST	10
Z	55685001	55700000	3.38615	Sjc_0003682;Sjc_0003683	MPEG1;MPEG1	FST	15
Z	43810001	43820000	3.38532			FST	10
Z	72045001	72055000	3.36578			FST	10
Top 1% genomic regions in C-M population identified by Tajima's D
Chromosome	Start	End	Value	GeneID	Gene	Evidence	Length(kb)
Z	16570001	16600000	7.40635	Sjc_0002635	PXDNL	Tajima's D	30
Z	8120001	8155000	6.25651	Sjc_0002490;Sjc_0002491	PRKAA1;PRKAA1	Tajima's D	35
Z	47770001	47810000	5.92409			Tajima's D	40
Z	15935001	15950000	5.75703			Tajima's D	15
Z	13570001	13615000	5.6241	Sjc_0002593;Sjc_0002594	Sjc_0002593;CAPSL	Tajima's D	45
Z	14555001	14585000	5.46184	Sjc_0002618;Sjc_0002619	SPCC550.03c;FTSJ1	Tajima's D	30
Z	14515001	14530000	5.35583	Sjc_0002617	Sjc_0002617	Tajima's D	15
Z	54680001	54690000	5.34969	Sjc_0003661	MTMR14	Tajima's D	10
Z	31265001	31315000	5.30212	Sjc_0003030	bre-4	Tajima's D	50
Z	62350001	62365000	5.17172	Sjc_0003828	NOMO1	Tajima's D	15
Z	73220001	73250000	5.03787	Sjc_0004079;Sjc_0004080	MBTPS2;FucTA	Tajima's D	30
Z	84505001	84515000	4.99927	Sjc_0004350	Sjc_0004350	Tajima's D	10
Z	31230001	31260000	4.93664	Sjc_0003029	IQCE	Tajima's D	30
Z	68975001	68990000	4.79212			Tajima's D	15
Z	32760001	32775000	4.7408	Sjc_0003073	ALK	Tajima's D	15
Z	27500001	27520000	4.67859	Sjc_0002912	Sjc_0002912	Tajima's D	20
Z	63990001	64005000	4.67413	Sjc_0003861	KIAA1468	Tajima's D	15
Z	47355001	47365000	4.67366			Tajima's D	10
Z	19050001	19060000	4.66535	Sjc_0002693	Ank3	Tajima's D	10
Z	15915001	15930000	4.60968			Tajima's D	15
Z	7830001	7845000	4.58262	Sjc_0002479	SLC25A42	Tajima's D	15
Z	30375001	30390000	4.53731	Sjc_0002999	DTNA	Tajima's D	15
Z	27690001	27705000	4.52115	Sjc_0002916;Sjc_0002917	TNPO3;Sjc_0002917	Tajima's D	15
Z	14590001	14605000	4.50632	Sjc_0002619	FTSJ1	Tajima's D	15
Z	41535001	41555000	4.32799	Sjc_0003322	NELFCD	Tajima's D	20
Z	32705001	32720000	4.29905			Tajima's D	15
Z	73395001	73405000	4.27861			Tajima's D	10
Z	16785001	16800000	4.26015	Sjc_0002640	SLC17A9	Tajima's D	15
Z	19015001	19025000	4.25467	Sjc_0002692	NCBP1	Tajima's D	10
Z	27635001	27650000	4.23231	Sjc_0002914	KLHL21	Tajima's D	15
Z	14620001	14640000	4.22982	Sjc_0002621;Sjc_0002622	PTK2;PTK2	Tajima's D	20
Z	53250001	53260000	4.19749	Sjc_0003635	TDP1	Tajima's D	10
Z	53825001	53840000	4.18918			Tajima's D	15
Z	7950001	7965000	4.18512	Sjc_0002482	POLR3E	Tajima's D	15
Z	13110001	13125000	4.18159			Tajima's D	15
Z	33005001	33020000	4.11253	Sjc_0003084	RUFY1	Tajima's D	15
Z	66665001	66675000	4.10169	Sjc_0003914;Sjc_0003915	RRM2B;CHMP1A	Tajima's D	10
Z	53720001	53730000	4.08037	Sjc_0003641	MRPL17	Tajima's D	10
Z	14535001	14550000	4.0542	Sjc_0002618	SPCC550.03c	Tajima's D	15
Z	54660001	54675000	4.03865	Sjc_0003661	MTMR14	Tajima's D	15
Z	66625001	66635000	4.03071	Sjc_0003913	VAMP8	Tajima's D	10
Z	15990001	16005000	4.0263			Tajima's D	15
Z	57835001	57850000	3.99208			Tajima's D	15
Z	47270001	47280000	3.9761	Sjc_0003473	Sjc_0003473	Tajima's D	10
Z	57790001	57800000	3.9561	Sjc_0003730	LCLAT1	Tajima's D	10
Z	7810001	7825000	3.90891	Sjc_0002478	AARS	Tajima's D	15
Z	14765001	14780000	3.88422	Sjc_0002626	Sjc_0002626	Tajima's D	15
Z	15445001	15455000	3.85458			Tajima's D	10
Z	53865001	53875000	3.83792			Tajima's D	10
Z	47340001	47350000	3.82714			Tajima's D	10
Z	86950001	86965000	3.8257	Sjc_0004416	TTC14	Tajima's D	15
Z	67400001	67410000	3.82392			Tajima's D	10
Z	29815001	29825000	3.81426	Sjc_0002984	SIM2	Tajima's D	10
Z	73525001	73535000	3.81186	Sjc_0004092	Nasp	Tajima's D	10
Z	31180001	31195000	3.8052	Sjc_0003027;Sjc_0003028	Sh3beta;TTHA1329	Tajima's D	15
Z	3410001	3420000	3.7967	Sjc_0002379	MAD2L1	Tajima's D	10
Z	15550001	15560000	3.774			Tajima's D	10
Z	12840001	12850000	3.76769			Tajima's D	10
Z	25615001	25630000	3.7445	Sjc_0002861	foxj1-b	Tajima's D	15
Z	6835001	6845000	3.74357	Sjc_0002448	DNAH3	Tajima's D	10
Z	7060001	7070000	3.71261	Sjc_0002456;Sjc_0002457	TTLL1;Sjc_0002457	Tajima's D	10
Z	53740001	53770000	3.70771	Sjc_0003641;Sjc_0003642;Sjc_0003643	MRPL17;Transmembrane protein 256 homolog;aPKC	Tajima's D	30
Z	12160001	12170000	3.66891	Sjc_0002579	DDX1	Tajima's D	10
Z	57575001	57585000	3.64339	Sjc_0003722	RANBP9	Tajima's D	10
Z	57545001	57555000	3.62808			Tajima's D	10
Z	57630001	57640000	3.62245			Tajima's D	10
Z	53790001	53800000	3.61935	Sjc_0003643	aPKC	Tajima's D	10
Z	57750001	57760000	3.61523	Sjc_0003728	Lrch4	Tajima's D	10
Z	32690001	32700000	3.60149	Sjc_0003072	Sjc_0003072	Tajima's D	10
Z	24700001	24710000	3.58833			Tajima's D	10
Z	48510001	48520000	3.57385	Sjc_0003505	TMEM26	Tajima's D	10
Z	73450001	73460000	3.57315			Tajima's D	10

## Sheet: Table S9
Table S9. GO enrichment of the selected genes in C-M population (P-value < 0.01). Related to Figure 5 and 6.
ID	Description	pvalue	geneID	Gene	Count	Category
GO:0008569	minus-end-directed microtubule motor activity	0.000459427	Sjc_0002809/Sjc_0002403/Sjc_0002448/Sjc_0002449	DNAH9/DNAH6/DNAH3/DNAH3	4	MF
GO:0004690	cyclic nucleotide-dependent protein kinase activity	0.000836589	Sjc_0003528/Sjc_0003773/Sjc_0002490/Sjc_0002491	PRKACA/PRKG1/PRKAA1/PRKAA1	4	MF
GO:0005272	sodium channel activity	0.00108943	Sjc_0004209/Sjc_0004401/Sjc_0004406/Sjc_0004409	NA/SCNN1A/SCNN1A/SCNN1A	4	MF
GO:0045503	dynein light chain binding	0.00139144	Sjc_0002809/Sjc_0002403/Sjc_0002448/Sjc_0002449	DNAH9/DNAH6/DNAH3/DNAH3	4	MF
GO:0004222	metalloendopeptidase activity	0.00223983	Sjc_0002656/Sjc_0004380/Sjc_0004391/Sjc_0004407/Sjc_0004408/Sjc_0004079/Sjc_0003977/Sjc_0004388	BMP1/Nep4/Nep4/nep-2/nep-2/MBTPS2/Nep4/Nep4	8	MF
GO:0008237	metallopeptidase activity	0.00390502	Sjc_0002656/Sjc_0004380/Sjc_0004391/Sjc_0004407/Sjc_0004408/Sjc_0003915/Sjc_0004079/Sjc_0003977/Sjc_0004388	BMP1/Nep4/Nep4/nep-2/nep-2/CHMP1A/MBTPS2/Nep4/Nep4	9	MF
GO:0004683	calmodulin-dependent protein kinase activity	0.00483465	Sjc_0002623/Sjc_0002621/Sjc_0002622	PTK2/PTK2/PTK2	3	MF
GO:0042169	SH2 domain binding	0.00527045	Sjc_0002623/Sjc_0003084/Sjc_0002621/Sjc_0002622	PTK2/RUFY1/PTK2/PTK2	4	MF
GO:0050681	nuclear androgen receptor binding	0.00527045	Sjc_0003512/Sjc_0003519/Sjc_0003520/Sjc_0003131	PRKCA/KDM4B/KDM4B/PRPF6	4	MF
GO:0050699	WW domain binding	0.00765241	Sjc_0004401/Sjc_0004406/Sjc_0004409	SCNN1A/SCNN1A/SCNN1A	3	MF
GO:0031625	ubiquitin protein ligase binding	0.0078232	Sjc_0003515/Sjc_0003519/Sjc_0003520/Sjc_0002601/Sjc_0002623/Sjc_0003305/Sjc_0002621/Sjc_0002622/Sjc_0002495/Sjc_0002497/Sjc_0004278	VCP/KDM4B/KDM4B/UNC45A/PTK2/ERBB2/PTK2/PTK2/COQ9/CUL5/BTBD9	11	MF
GO:0004674	protein serine/threonine kinase activity	0.00891404	Sjc_0002783/Sjc_0003512/Sjc_0003528/Sjc_0002623/Sjc_0003305/Sjc_0003744/Sjc_0003773/Sjc_0003948/Sjc_0002490/Sjc_0002491/Sjc_0002621/Sjc_0002622/Sjc_0003643	MAPK15/PRKCA/PRKACA/PTK2/ERBB2/PRKD1/PRKG1/ATR/PRKAA1/PRKAA1/PTK2/PTK2/aPKC	13	MF
GO:0008432	JUN kinase binding	0.00935636	Sjc_0002623/Sjc_0002621/Sjc_0002622	PTK2/PTK2/PTK2	3	MF

## Sheet: Table S10
Table S10. Allele frequency, XP-EHH value and iHS value of 52 Key SNPs in the gene Rab6 region. Related to Figure 5.
chromosome	Position	Ancestral allele	Derived allele	frequency of Derived allele (YN)	frequency of Derived allele (SC)	frequency of Derived allele (C-L)	frequency of Derived allele (PH)	XP-EHH	P-value(XP-EHH)	iHS	P-value(iHS)
chrZ	85285164	A	T	1	0.0833333	0	0	2.52025	1.93081	2.58356	2.00973
chrZ	85285519	A	T	1	0.0833333	0	0	3.04546	2.6339	2.85023	2.35964
chrZ	85285535	T	A	1	0.0833333	0	0	2.9858	2.54847	2.80046	2.29218
chrZ	85285548	T	C	1	0.0833333	0	0	2.9858	2.54847	2.80046	2.29218
chrZ	85285564	T	C	1	0.333333	0	0	2.97924	2.53915	1.91807	1.25883
chrZ	85285598	G	A	1	0.0833333	0	0	2.98007	2.54034	2.73362	2.20313
chrZ	85285608	G	A	1	0.0833333	0	0	2.81628	2.31351	2.73362	2.20313
chrZ	85285625	G	T	1	0.0833333	0	0	2.81628	2.31351	2.73362	2.20313
chrZ	85285627	T	C	1	0.0833333	0	0	2.81628	2.31351	2.73362	2.20313
chrZ	85285815	G	A	1	0.0833333	0	0	2.63385	2.07354	2.78639	2.27328
chrZ	85285844	G	A	1	0.0833333	0	0	2.63385	2.07354	2.78639	2.27328
chrZ	85285898	A	G	1	0.0833333	0	0	2.78055	2.26547	2.77829	2.26245
chrZ	85285903	T	C	1	0.0833333	0	0	2.78055	2.26547	2.77829	2.26245
chrZ	85285953	T	C	1	0.0833333	0	0	2.75059	2.22558	2.86942	2.38592
chrZ	85285977	A	G	1	0.0833333	0	0	2.71268	2.17561	2.74666	2.22037
chrZ	85285988	C	T	1	0.0833333	0	0	2.71268	2.17561	2.74666	2.22037
chrZ	85286005	G	A	1	0.0833333	0	0	2.71268	2.17561	2.74666	2.22037
chrZ	85286033	A	G	1	0.0833333	0	0	2.80914	2.30387	2.74666	2.22037
chrZ	85286053	T	G	1	0.0833333	0	0	2.53891	1.95391	2.74666	2.22037
chrZ	85286062	A	T	1	0.0833333	0	0	2.53891	1.95391	2.74666	2.22037
chrZ	85286078	C	T	1	0.0833333	0	0	2.53891	1.95391	2.74666	2.22037
chrZ	85286079	C	T	1	0.0833333	0	0	2.53891	1.95391	2.74666	2.22037
chrZ	85286118	A	G	1	0.0833333	0	0	2.5385	1.95339	2.78068	2.26564
chrZ	85286216	A	T	1	0.0833333	0	0	2.46609	1.86456	2.78068	2.26564
chrZ	85286218	G	A	1	0.0833333	0	0	2.46609	1.86456	2.78068	2.26564
chrZ	85286225	A	G	1	0.0833333	0	0	2.46609	1.86456	2.78068	2.26564
chrZ	85286255	T	A	1	0.0833333	0	0	2.40283	1.78864	2.7824	2.26794
chrZ	85286266	C	T	1	0.0833333	0	0	2.40231	1.78803	2.82665	2.32755
chrZ	85286328	G	T	1	0.0833333	0	0	2.43863	1.83142	2.82665	2.32755
chrZ	85286334	A	G	1	0.0833333	0	0	2.43863	1.83142	2.82665	2.32755
chrZ	85286385	G	A	1	0.0833333	0	0	2.32202	1.69397	2.86296	2.37706
chrZ	85286386	G	T	1	0.0833333	0	0	2.32202	1.69397	2.86296	2.37706
chrZ	85286448	C	T	1	0.0833333	0	0	2.32202	1.69397	2.86296	2.37706
chrZ	85286467	A	C	1	0.0833333	0	0	2.35904	1.73702	2.86296	2.37706
chrZ	85286472	C	T	1	0.0833333	0	0	2.35904	1.73702	2.86296	2.37706
chrZ	85286485	G	C	1	0.0833333	0	0	2.39253	1.77643	2.89109	2.41578
chrZ	85286581	A	T	1	0.0833333	0	0	2.35613	1.73362	2.7908	2.2792
chrZ	85286716	T	C	1	0.0833333	0	0	1.95959	1.30065	2.92212	2.45885
chrZ	85286720	G	A	1	0.0833333	0	0	1.95959	1.30065	2.92212	2.45885
chrZ	85286725	T	A	1	0.0833333	0	0	1.95959	1.30065	2.92212	2.45885
chrZ	85286806	G	A	1	0.166667	0	0	1.93197	1.27276	2.27467	1.63968
chrZ	85286851	C	T	1	0.0833333	0	0	1.89849	1.23934	2.47818	1.87924
chrZ	85286857	T	C	1	0.0833333	0	0	1.89849	1.23934	2.47818	1.87924
chrZ	85287185	G	A	1	0.0833333	0	0	0.930502	0.45332	2.47818	1.87924
chrZ	85287289	A	C	1	0.0833333	0	0	0.930502	0.45332	2.47818	1.87924
chrZ	85287326	A	G	1	0.0833333	0	0	0.902027	0.435284	2.47818	1.87924
chrZ	85287397	T	C	1	0.0833333	0	0	0.902027	0.435284	2.47818	1.87924
chrZ	85287422	G	A	1	0.0833333	0	0	0.902027	0.435284	2.47818	1.87924
chrZ	85287509	G	A	1	0.0833333	0	0	0.82728	0.389256	2.54421	1.96049
chrZ	85287769	T	C	1	0.0833333	0	0	0.633559	0.27871	2.2407	1.60127
chrZ	85287797	C	A	1	0.0833333	0	0	0.672978	0.300196	2.2407	1.60127
chrZ	85287873	G	C	1	0.0833333	0	0	0.632331	0.278049	2.2407	1.60127

[truncated: 1 more sheets: TableS11]
